# Supplementary material for: Darwinian properties and their trade-offs in autocatalytic RNA reaction networks
Source: Nat Commun. 2021 Feb 8;12:842. doi: 10.1038/s41467-021-21000-1 (PMC7870898; doi:10.1038/s41467-021-21000-1)
Supplement: Supplementary file 3 — Supplementary Data 1 [file 41467_2021_21000_MOESM3_ESM.xlsx]

## Sheet: primers, beadoligos, RNAadaptor
name	sequence (5'-3')	experiment/protocol where it is used	detailed description
Oligo 1	ctgcagaattctaatacgactcactatagagccttgcgccgggaaaccacgcaagggatgg	to generate dsDNA template for transcription of WXY/WXYZ RNA containing 'A' as the middle nucleotide of IGS ('M')	Forward primer to have 'GAG' as IGS with 'A' at the 25th (duplicated IGS base) and 'T' at the 7th position (corresposning base-pairing residue)
Oligo 2	ctgcagaattctaatacgactcactatagcgcctggcgccgggaaaccacgccagggatgg	to generate dsDNA template for transcription of WXY/WXYZ RNA containing 'C' as the middle nucleotide of IGS ('M')	Forward primer to have 'GCG' as IGS with 'C' at the 25th (duplicated IGS base) and 'G' at the 7th position (corresposning base-pairing residue)
Oligo 3	ctgcagaattctaatacgactcactatagtgcctagcgccgggaaaccacgctagggatgg	to generate dsDNA template for transcription of WXY/WXYZ RNA containing 'U' as the middle nucleotide of IGS ('M')	Forward primer to have 'GUG' as IGS with 'T' at the 25th (duplicated IGS base) and 'A' at the 7th position (corresposning base-pairing residue)
Oligo 4	ctgcagaattctaatacgactcactatagggcctcgcgccgggaaaccacgcgagggatgg	to generate dsDNA template for transcription of WXY/WXYZ RNA containing 'G' as the middle nucleotide of IGS ('M')	Forward primer to have 'GGG' as IGS with 'G' at the 25th (duplicated IGS base) and 'C' at the 7th position (corresposning base-pairing residue)
Oligo 5	ccggtttgtgtgactttcgcc	to generate dsDNA template for transcription of WXYZ RNA	Reverse primer targeting 3’ end of Z fragment
Oligo 6	atgtgccttaggtgggtgc	to generate dsDNA template for transcription of WXY RNA containing CAU as tag	Reverse primer to add 'A' as 'N' in the tag 'CNU' in WXY fragment
Oligo 7	aggtgccttaggtgggtgc	to generate dsDNA template for transcription of WXY RNA containing CCU as tag	Reverse primer to add 'C' as 'N' in the tag 'CNU' in WXY fragment
Oligo 8	aagtgccttaggtgggtgc	to generate dsDNA template for transcription of WXY RNA containing CUU as tag	Reverse primer to add 'T' as 'N' in the tag 'CNU' in WXY fragment ('U' as in the RNA after trasncription)
Oligo 9	acgtgccttaggtgggtgc	to generate dsDNA template for transcription of WXY RNA containing CGU as tag	Reverse primer to add 'G' as 'N' in the tag 'CNU' in WXY fragment
Oligo 10	/5Acryd/tcttcacggaacga	to generate hydrogel beads	Top strand of the double-stranded DNA linked to the hydrogel beads (/5Acryd/ = acrylic phosphoramidite 5’-modification.)
Oligo 11	/5Phos/cagttcgttccgtgaaga	to generate hydrogel beads	Bottom strand of the double-stranded DNA linked to the hydrogel beads
Oligo 12	/5Phos/actggactagaatgatcagtgactggagttcagacgtgtgctcttccgatct	to add barcode indexes to the hydrogel beads	Top strand of the common adaptor used to ligate the 1st barcode index to the bead. Also contain BclI site (green underlined).
Oligo 13	cgaaagatcggaagagcacacgtctgaactccagtcactgatcattctagtc	to add barcode indexes to the hydrogel beads	Bottom strand of the common adaptor used to ligate the 1st barcode index to the bead. Also contain BclI site (green underlined).
Oligo 14	/5phos/caactacgctacggaacgannnnnnnnccggtttgtgtgactttcgccactc	used for reverse transcription in droplets	Added as the last oligo on the barcoded hydrogel beads after split-and-pool ligation (last 25 nt are complementary to both WXYZ and hairpin RNA reporter 3' end) specific. Also contain UMIs (8 Ns) and linker sequence (15 nt, orange)
Oligo 15	tcgttccgtagcgta	used for reverse transcription in droplets	Used for making the linker sequence double stranded in the last oligo on the bead
Oligo 16	ttccctacacgacgctcttccgatct-Sample barcode (6 nt)-gagccttgcgccgggaaacca	sequencing library preparation PCR I (for different versions of these 6 nt used for multiplexing see next sheet 'multiplexing indexes')	Illumina sequencing primer I (forward)
Oligo 17	gtgactggagttcagacgtgtgctcttccg	sequencing library preparation PCR I	Illumina sequencing primer I (reverse)
Oligo 18	aatgatacggcgaccaccgagatctacactctttccctacacgacgctcttcc	sequencing library preparation PCR II	Illumina sequencing primer II (forward, Rd1)
Oligo 19	caagcagaagacggcatacgagat gtgactggagttcagacgtgtgctcttccgatct	sequencing library preparation PCR II	Illumina sequencing primer II (reverse, Rd2)
Oligo 20	ctgcagaattctaatacgactcactatagagccttgcgccggg	to amplify hairpin RNA reporter from ssDNA template oligo	Used as forward primer
Oligo 21 (RNA)	CCUACCAGUACCCUACCA	to check original IGS in WXY fragments	Used as RNA adaptor to ligate to all 16 WXY fragments
Oligo 22	cgtgtgctcttccgatctnnnnnnnntttttttttttttttttttvn	for checking the quality of 'IGS' and 'tag' in the transcribed WXY RNA by sequencing	RT primer to capture poly adenylated WXY RNAs
Oligo 23	ttccctacacgacgctcttccgatct-Sample barcode (6 nt)-cctaccagtaccctacc	sequencing library preparation PCR I (for different versions of these 6nt used (index 1-16) for multiplexing see next sheet 'multiplexing indexes')	Illumina sequencing primer I (forward) used for original IGS control (RNA adaptor specific forward primer).
Oligo 24	cgtgtgctcttccgatctnnnnnnnnccggtttgtgtgactttcgccactc	used for reverse transcription in bulk seqeuncing experiment	Reverse primer targeting 3’ end of Z fragment of WXYZ. It contains UMI and Rd2 region for PCRI amplification

## Sheet: multiplexing indexes
Note: Often for multiplexing different samples in the same sequencing run, 6 nucleotide index is added in the forward sequencing primer I for PCR I
The common construct of these primers are : ttccctacacgacgctcttccgatct-Sample barcode (6 nt)-gene specific part (Oligo 16 and 23)
These 6 nt indexes are as follows:
number	index sequence (5'-3')
1	AAGACT
2	CTTGTA
3	CTATAC
4	GTGGCC
5	CACGAT
6	GATCAG
7	TGAATG
8	CGTACG
9	GTAGAG
10	TACAGC
11	AGTTCC
12	CTCAGA
13	CCTTAG
14	TTCTCC
15	GCAAGG
16	TGCCAT
17	AAGCGA
18	TCATTC
19	ATCTAT
20	CACTCA
21	CTAGCT
22	GTTTCG
23	GGCACA
24	ACAGTG
25	CGGAAT
26	AGCGCT
27	GACGGA
28	ATGAGC
29	GGTAGC
30	CCGCAA
31	TATAAT
32	TCGGCA
33	GGCCTG
34	AGCATC
35	TTCGAA
36	ACTCTC
37	GAGTGG
38	TCCCGA
39	ATACGG
40	GATATA
41	ATGTCA
42	CAGGCG
43	GCACTT
44	TGCTGG
45	AACTTG
46	CCACGC
47	GCTCCA
48	TTAGGC

## Sheet: droplet barcode indexes
1st Barcode Index: (A)	name	sequence (5'-3')	name	sequence
	Topstrand_A1	/5Phos/ TTCG GCTTGGTTGCGCTTGGTTGC	BottomStrand_A1	/5Phos/ GTCA GCAACCAAGCGCAACCAAGC
	Topstrand_A2	/5Phos/ TTCG GGAGTGGTTCGGAGTGGTTC	BottomStrand_A2	/5Phos/ GTCA GAACCACTCCGAACCACTCC
	Topstrand_A3	/5Phos/ TTCG GGATAATACCGGATAATACC	BottomStrand_A3	/5Phos/ GTCA GGTATTATCCGGTATTATCC
	Topstrand_A4	/5Phos/ TTCG GGATCGTGGTGGATCGTGGT	BottomStrand_A4	/5Phos/ GTCA ACCACGATCCACCACGATCC
	Topstrand_A5	/5Phos/ TTCG GGATGATTGTGGATGATTGT	BottomStrand_A5	/5Phos/ GTCA ACAATCATCCACAATCATCC
	Topstrand_A6	/5Phos/ TTCG GGATGCGTTCGGATGCGTTC	BottomStrand_A6	/5Phos/ GTCA GAACGCATCCGAACGCATCC
	Topstrand_A7	/5Phos/ TTCG GGCGAATGTCGGCGAATGTC	BottomStrand_A7	/5Phos/ GTCA GACATTCGCCGACATTCGCC
	Topstrand_A8	/5Phos/TTCGGGCGATTGGTGGCGATTGGT	BottomStrand_A8	/5Phos/GTCAACCAATCGCCACCAATCGCC
	Topstrand_A9	/5Phos/TTCGGGCGGTATCAGGCGGTATCA	BottomStrand_A9	/5Phos/GTCATGATACCGCCTGATACCGCC
	Topstrand_A10	/5Phos/TTCGGGCTATCCACGGCTATCCAC	BottomStrand_A10	/5Phos/GTCAGTGGATAGCCGTGGATAGCC
	Topstrand_A11	/5Phos/TTCGGGCTATTACAGGCTATTACA	BottomStrand_A11	/5Phos/GTCATGTAATAGCCTGTAATAGCC
	Topstrand_A12	/5Phos/TTCGGGCTGAACTCGGCTGAACTC	BottomStrand_A12	/5Phos/GTCAGAGTTCAGCCGAGTTCAGCC
	Topstrand_A13	/5Phos/TTCGGGTACAGTCAGGTACAGTCA	BottomStrand_A13	/5Phos/GTCATGACTGTACCTGACTGTACC
	Topstrand_A14	/5Phos/TTCGGGTCGAACCTGGTCGAACCT	BottomStrand_A14	/5Phos/GTCAAGGTTCGACCAGGTTCGACC
	Topstrand_A15	/5Phos/TTCGGGTCTCTCGTGGTCTCTCGT	BottomStrand_A15	/5Phos/GTCAACGAGAGACCACGAGAGACC
	Topstrand_A16	/5Phos/TTCGGGTGCTTGTCGGTGCTTGTC	BottomStrand_A16	/5Phos/GTCAGACAAGCACCGACAAGCACC
	Topstrand_A17	/5Phos/TTCGGGTTCCACTTGGTTCCACTT	BottomStrand_A17	/5Phos/GTCAAAGTGGAACCAAGTGGAACC
	Topstrand_A18	/5Phos/TTCGGGTTGCATCCGGTTGCATCC	BottomStrand_A18	/5Phos/GTCAGGATGCAACCGGATGCAACC
	Topstrand_A19	/5Phos/TTCGGGTTGGACGTGGTTGGACGT	BottomStrand_A19	/5Phos/GTCAACGTCCAACCACGTCCAACC
	Topstrand_A20	/5Phos/TTCGGTAAGAGCAAGTAAGAGCAA	BottomStrand_A20	/5Phos/GTCATTGCTCTTACTTGCTCTTAC
	Topstrand_A21	/5Phos/TTCGGTAAGGCTTAGTAAGGCTTA	BottomStrand_A21	/5Phos/GTCATAAGCCTTACTAAGCCTTAC
	Topstrand_A22	/5Phos/TTCGGTAGTCCTCAGTAGTCCTCA	BottomStrand_A22	/5Phos/GTCATGAGGACTACTGAGGACTAC
	Topstrand_A23	/5Phos/TTCGGTCCGGTTCTGTCCGGTTCT	BottomStrand_A23	/5Phos/GTCAAGAACCGGACAGAACCGGAC
	Topstrand_A24	/5Phos/TTCGGTCCTACAGCGTCCTACAGC	BottomStrand_A24	/5Phos/GTCAGCTGTAGGACGCTGTAGGAC
	Topstrand_A25	/5Phos/TTCGGTCGGATTAAGTCGGATTAA	BottomStrand_A25	/5Phos/GTCATTAATCCGACTTAATCCGAC
	Topstrand_A26	/5Phos/TTCGGTGAACAGAAGTGAACAGAA	BottomStrand_A26	/5Phos/GTCATTCTGTTCACTTCTGTTCAC
	Topstrand_A27	/5Phos/TTCGGTGCCTACACGTGCCTACAC	BottomStrand_A27	/5Phos/GTCAGTGTAGGCACGTGTAGGCAC
	Topstrand_A28	/5Phos/TTCGGTGTATCGGAGTGTATCGGA	BottomStrand_A28	/5Phos/GTCATCCGATACACTCCGATACAC
	Topstrand_A29	/5Phos/TTCGGTGTCCATGAGTGTCCATGA	BottomStrand_A29	/5Phos/GTCATCATGGACACTCATGGACAC
	Topstrand_A30	/5Phos/TTCGGTGTCTAATCGTGTCTAATC	BottomStrand_A30	/5Phos/GTCAGATTAGACACGATTAGACAC
	Topstrand_A31	/5Phos/TTCGGTGTTCCTGCGTGTTCCTGC	BottomStrand_A31	/5Phos/GTCAGCAGGAACACGCAGGAACAC
	Topstrand_A32	/5Phos/TTCGGTGTTCTGCTGTGTTCTGCT	BottomStrand_A32	/5Phos/GTCAAGCAGAACACAGCAGAACAC
	Topstrand_A33	/5Phos/TTCGGTTAAGAGGAGTTAAGAGGA	BottomStrand_A33	/5Phos/GTCATCCTCTTAACTCCTCTTAAC
	Topstrand_A34	/5Phos/TTCGGTTAATGCGTGTTAATGCGT	BottomStrand_A34	/5Phos/GTCAACGCATTAACACGCATTAAC
	Topstrand_A35	/5Phos/TTCGGTTAGGCTGTGTTAGGCTGT	BottomStrand_A35	/5Phos/GTCAACAGCCTAACACAGCCTAAC
	Topstrand_A36	/5Phos/TTCGGTTCATTGGAGTTCATTGGA	BottomStrand_A36	/5Phos/GTCATCCAATGAACTCCAATGAAC
	Topstrand_A37	/5Phos/TTCGGTTCGGACCAGTTCGGACCA	BottomStrand_A37	/5Phos/GTCATGGTCCGAACTGGTCCGAAC
	Topstrand_A38	/5Phos/TTCGGTTGGCCAGTGTTGGCCAGT	BottomStrand_A38	/5Phos/GTCAACTGGCCAACACTGGCCAAC
	Topstrand_A39	/5Phos/TTCGGTTGGTAGTTGTTGGTAGTT	BottomStrand_A39	/5Phos/GTCAAACTACCAACAACTACCAAC
	Topstrand_A40	/5Phos/TTCGTAACACGACATAACACGACA	BottomStrand_A40	/5Phos/GTCATGTCGTGTTATGTCGTGTTA
	Topstrand_A41	/5Phos/TTCGTAAGAGAGCATAAGAGAGCA	BottomStrand_A41	/5Phos/GTCATGCTCTCTTATGCTCTCTTA
	Topstrand_A42	/5Phos/TTCGTAAGAGGCGGTAAGAGGCGG	BottomStrand_A42	/5Phos/GTCACCGCCTCTTACCGCCTCTTA
	Topstrand_A43	/5Phos/TTCGTAAGGAATGGTAAGGAATGG	BottomStrand_A43	/5Phos/GTCACCATTCCTTACCATTCCTTA
	Topstrand_A44	/5Phos/TTCGTAATGAGCACTAATGAGCAC	BottomStrand_A44	/5Phos/GTCAGTGCTCATTAGTGCTCATTA
	Topstrand_A45	/5Phos/TTCGTACACTGGTCTACACTGGTC	BottomStrand_A45	/5Phos/GTCAGACCAGTGTAGACCAGTGTA
	Topstrand_A46	/5Phos/TTCGTACAGCGCAATACAGCGCAA	BottomStrand_A46	/5Phos/GTCATTGCGCTGTATTGCGCTGTA
	Topstrand_A47	/5Phos/TTCGTACAGGTTAGTACAGGTTAG	BottomStrand_A47	/5Phos/GTCACTAACCTGTACTAACCTGTA
	Topstrand_A48	/5Phos/TTCGTACATTACCGTACATTACCG	BottomStrand_A48	/5Phos/GTCACGGTAATGTACGGTAATGTA
	Topstrand_A49	/5Phos/TTCGTACCAATCTCTACCAATCTC	BottomStrand_A49	/5Phos/GTCAGAGATTGGTAGAGATTGGTA
	Topstrand_A50	/5Phos/TTCGTACCGGAGAGTACCGGAGAG	BottomStrand_A50	/5Phos/GTCACTCTCCGGTACTCTCCGGTA
	Topstrand_A51	/5Phos/TTCGTACCGGCTTCTACCGGCTTC	BottomStrand_A51	/5Phos/GTCAGAAGCCGGTAGAAGCCGGTA
	Topstrand_A52	/5Phos/TTCGTACCTACATGTACCTACATG	BottomStrand_A52	/5Phos/GTCACATGTAGGTACATGTAGGTA
	Topstrand_A53	/5Phos/TTCGTACGATTACGTACGATTACG	BottomStrand_A53	/5Phos/GTCACGTAATCGTACGTAATCGTA
	Topstrand_A54	/5Phos/TTCGTACGCAGAGGTACGCAGAGG	BottomStrand_A54	/5Phos/GTCACCTCTGCGTACCTCTGCGTA
	Topstrand_A55	/5Phos/TTCGTACTCAACGATACTCAACGA	BottomStrand_A55	/5Phos/GTCATCGTTGAGTATCGTTGAGTA
	Topstrand_A56	/5Phos/TTCGTAGACCAACCTAGACCAACC	BottomStrand_A56	/5Phos/GTCAGGTTGGTCTAGGTTGGTCTA
	Topstrand_A57	/5Phos/TTCGTAGACCTCCGTAGACCTCCG	BottomStrand_A57	/5Phos/GTCACGGAGGTCTACGGAGGTCTA
	Topstrand_A58	/5Phos/TTCGTAGCAGTTGATAGCAGTTGA	BottomStrand_A58	/5Phos/GTCATCAACTGCTATCAACTGCTA
	Topstrand_A59	/5Phos/TTCGTAGCGCAAGCTAGCGCAAGC	BottomStrand_A59	/5Phos/GTCAGCTTGCGCTAGCTTGCGCTA
	Topstrand_A60	/5Phos/TTCGTAGCTATACCTAGCTATACC	BottomStrand_A60	/5Phos/GTCAGGTATAGCTAGGTATAGCTA
	Topstrand_A61	/5Phos/TTCGTAGCTTGCGCTAGCTTGCGC	BottomStrand_A61	/5Phos/GTCAGCGCAAGCTAGCGCAAGCTA
	Topstrand_A62	/5Phos/TTCGTAGGAATCCATAGGAATCCA	BottomStrand_A62	/5Phos/GTCATGGATTCCTATGGATTCCTA
	Topstrand_A63	/5Phos/TTCGTAGGCCGTTCTAGGCCGTTC	BottomStrand_A63	/5Phos/GTCAGAACGGCCTAGAACGGCCTA
	Topstrand_A64	/5Phos/TTCGTAGGTCACTATAGGTCACTA	BottomStrand_A64	/5Phos/GTCATAGTGACCTATAGTGACCTA
	Topstrand_A65	/5Phos/TTCGTAGTCGCGTCTAGTCGCGTC	BottomStrand_A65	/5Phos/GTCAGACGCGACTAGACGCGACTA
	Topstrand_A66	/5Phos/TTCGTATACGGCTATATACGGCTA	BottomStrand_A66	/5Phos/GTCATAGCCGTATATAGCCGTATA
	Topstrand_A67	/5Phos/TTCGTATCGCGGCATATCGCGGCA	BottomStrand_A67	/5Phos/GTCATGCCGCGATATGCCGCGATA
	Topstrand_A68	/5Phos/TTCGTATGGAGCAATATGGAGCAA	BottomStrand_A68	/5Phos/GTCATTGCTCCATATTGCTCCATA
	Topstrand_A69	/5Phos/TTCGTATGGCGTGGTATGGCGTGG	BottomStrand_A69	/5Phos/GTCACCACGCCATACCACGCCATA
	Topstrand_A70	/5Phos/TTCGTATGTTCAGGTATGTTCAGG	BottomStrand_A70	/5Phos/GTCACCTGAACATACCTGAACATA
	Topstrand_A71	/5Phos/TTCGTATTCCTGTCTATTCCTGTC	BottomStrand_A71	/5Phos/GTCAGACAGGAATAGACAGGAATA
	Topstrand_A72	/5Phos/TTCGTCAAGAGATCTCAAGAGATC	BottomStrand_A72	/5Phos/GTCAGATCTCTTGAGATCTCTTGA
	Topstrand_A73	/5Phos/TTCGTCACTACCAATCACTACCAA	BottomStrand_A73	/5Phos/GTCATTGGTAGTGATTGGTAGTGA
	Topstrand_A74	/5Phos/TTCGTCAGTCTGCGTCAGTCTGCG	BottomStrand_A74	/5Phos/GTCACGCAGACTGACGCAGACTGA
	Topstrand_A75	/5Phos/TTCGTCAGTTAAGCTCAGTTAAGC	BottomStrand_A75	/5Phos/GTCAGCTTAACTGAGCTTAACTGA
	Topstrand_A76	/5Phos/TTCGTCCAGAGTGGTCCAGAGTGG	BottomStrand_A76	/5Phos/GTCACCACTCTGGACCACTCTGGA
	Topstrand_A77	/5Phos/TTCGTCCAGTCGTCTCCAGTCGTC	BottomStrand_A77	/5Phos/GTCAGACGACTGGAGACGACTGGA
	Topstrand_A78	/5Phos/TTCGTCCGACGTTGTCCGACGTTG	BottomStrand_A78	/5Phos/GTCACAACGTCGGACAACGTCGGA
	Topstrand_A79	/5Phos/TTCGTCCTACCGACTCCTACCGAC	BottomStrand_A79	/5Phos/GTCAGTCGGTAGGAGTCGGTAGGA
	Topstrand_A80	/5Phos/TTCGTCCTTCCTCCTCCTTCCTCC	BottomStrand_A80	/5Phos/GTCAGGAGGAAGGAGGAGGAAGGA
	Topstrand_A81	/5Phos/TTCGTCGAGAGCCATCGAGAGCCA	BottomStrand_A81	/5Phos/GTCATGGCTCTCGATGGCTCTCGA
	Topstrand_A82	/5Phos/TTCGTCGCACAGACTCGCACAGAC	BottomStrand_A82	/5Phos/GTCAGTCTGTGCGAGTCTGTGCGA
	Topstrand_A83	/5Phos/TTCGTCGCCGTTAGTCGCCGTTAG	BottomStrand_A83	/5Phos/GTCACTAACGGCGACTAACGGCGA
	Topstrand_A84	/5Phos/TTCGTCGGCACAACTCGGCACAAC	BottomStrand_A84	/5Phos/GTCAGTTGTGCCGAGTTGTGCCGA
	Topstrand_A85	/5Phos/TTCGTCGGCAGTTGTCGGCAGTTG	BottomStrand_A85	/5Phos/GTCACAACTGCCGACAACTGCCGA
	Topstrand_A86	/5Phos/TTCGTCGGTCACACTCGGTCACAC	BottomStrand_A86	/5Phos/GTCAGTGTGACCGAGTGTGACCGA
	Topstrand_A87	/5Phos/TTCGTCGTGCTAGCTCGTGCTAGC	BottomStrand_A87	/5Phos/GTCAGCTAGCACGAGCTAGCACGA
	Topstrand_A88	/5Phos/TTCGTCTAGCCTAATCTAGCCTAA	BottomStrand_A88	/5Phos/GTCATTAGGCTAGATTAGGCTAGA
	Topstrand_A89	/5Phos/TTCGTCTCACTGCGTCTCACTGCG	BottomStrand_A89	/5Phos/GTCACGCAGTGAGACGCAGTGAGA
	Topstrand_A90	/5Phos/TTCGTCTCCGGCAATCTCCGGCAA	BottomStrand_A90	/5Phos/GTCATTGCCGGAGATTGCCGGAGA
	Topstrand_A91	/5Phos/TTCGTCTCGCTCTCTCTCGCTCTC	BottomStrand_A91	/5Phos/GTCAGAGAGCGAGAGAGAGCGAGA
	Topstrand_A92	/5Phos/TTCGTCTGTCGCAATCTGTCGCAA	BottomStrand_A92	/5Phos/GTCATTGCGACAGATTGCGACAGA
	Topstrand_A93	/5Phos/TTCGTCTTAACCTCTCTTAACCTC	BottomStrand_A93	/5Phos/GTCAGAGGTTAAGAGAGGTTAAGA
	Topstrand_A94	/5Phos/TTCGTGACACATGATGACACATGA	BottomStrand_A94	/5Phos/GTCATCATGTGTCATCATGTGTCA
	Topstrand_A95	/5Phos/TTCGTGAGAGTGAATGAGAGTGAA	BottomStrand_A95	/5Phos/GTCATTCACTCTCATTCACTCTCA
	Topstrand_A96	/5Phos/TTCGTGAGTGGCTGTGAGTGGCTG	BottomStrand_A96	/5Phos/GTCACAGCCACTCACAGCCACTCA
2nd Barcode Index: (B)	name	sequence	name	sequence
	Topstrand_B1	/5Phos/ TGAC ACTTGGCGCTACTTGGCGCT	BottomStrand_B1	/5Phos/ GGGA AGCGCCAAGTAGCGCCAAGT
	Topstrand_B2	/5Phos/ TGAC AGAACGCTCCAGAACGCTCC	BottomStrand_B2	/5Phos/ GGGA GGAGCGTTCTGGAGCGTTCT
	Topstrand_B3	/5Phos/ TGAC AGAACTTAGGAGAACTTAGG	BottomStrand_B3	/5Phos/ GGGA CCTAAGTTCTCCTAAGTTCT
	Topstrand_B4	/5Phos/ TGAC AGAAGCGCATAGAAGCGCAT	BottomStrand_B4	/5Phos/ GGGA ATGCGCTTCTATGCGCTTCT
	Topstrand_B5	/5Phos/ TGAC AGACAATAGCAGACAATAGC	BottomStrand_B5	/5Phos/ GGGA GCTATTGTCTGCTATTGTCT
	Topstrand_B6	/5Phos/TGACAGACCGAGACAGACCGAGAC	BottomStrand_B6	/5Phos/GGGAGTCTCGGTCTGTCTCGGTCT
	Topstrand_B7	/5Phos/TGACAGACGCTGTCAGACGCTGTC	BottomStrand_B7	/5Phos/GGGAGACAGCGTCTGACAGCGTCT
	Topstrand_B8	/5Phos/TGACAGACGTAGCGAGACGTAGCG	BottomStrand_B8	/5Phos/GGGACGCTACGTCTCGCTACGTCT
	Topstrand_B9	/5Phos/TGACAGAGAGCTCTAGAGAGCTCT	BottomStrand_B9	/5Phos/GGGAAGAGCTCTCTAGAGCTCTCT
	Topstrand_B10	/5Phos/TGACAGAGGCCACTAGAGGCCACT	BottomStrand_B10	/5Phos/GGGAAGTGGCCTCTAGTGGCCTCT
	Topstrand_B11	/5Phos/TGACAGATTGCCGCAGATTGCCGC	BottomStrand_B11	/5Phos/GGGAGCGGCAATCTGCGGCAATCT
	Topstrand_B12	/5Phos/TGACAGCACGATGCAGCACGATGC	BottomStrand_B12	/5Phos/GGGAGCATCGTGCTGCATCGTGCT
	Topstrand_B13	/5Phos/TGACAGCAGAGAATAGCAGAGAAT	BottomStrand_B13	/5Phos/GGGAATTCTCTGCTATTCTCTGCT
	Topstrand_B14	/5Phos/TGACAGCCACAAGGAGCCACAAGG	BottomStrand_B14	/5Phos/GGGACCTTGTGGCTCCTTGTGGCT
	Topstrand_B15	/5Phos/TGACAGCCAGGAAGAGCCAGGAAG	BottomStrand_B15	/5Phos/GGGACTTCCTGGCTCTTCCTGGCT
	Topstrand_B16	/5Phos/TGACAGCTCTGGAGAGCTCTGGAG	BottomStrand_B16	/5Phos/GGGACTCCAGAGCTCTCCAGAGCT
	Topstrand_B17	/5Phos/TGACAGCTTGGCAGAGCTTGGCAG	BottomStrand_B17	/5Phos/GGGACTGCCAAGCTCTGCCAAGCT
	Topstrand_B18	/5Phos/TGACAGGAATAACGAGGAATAACG	BottomStrand_B18	/5Phos/GGGACGTTATTCCTCGTTATTCCT
	Topstrand_B19	/5Phos/TGACAGGAATTGACAGGAATTGAC	BottomStrand_B19	/5Phos/GGGAGTCAATTCCTGTCAATTCCT
	Topstrand_B20	/5Phos/TGACAGGAGGAATTAGGAGGAATT	BottomStrand_B20	/5Phos/GGGAAATTCCTCCTAATTCCTCCT
	Topstrand_B21	/5Phos/TGACAGGATAGGCCAGGATAGGCC	BottomStrand_B21	/5Phos/GGGAGGCCTATCCTGGCCTATCCT
	Topstrand_B22	/5Phos/TGACAGGTGGCCTTAGGTGGCCTT	BottomStrand_B22	/5Phos/GGGAAAGGCCACCTAAGGCCACCT
	Topstrand_B23	/5Phos/TGACAGGTGTTGCGAGGTGTTGCG	BottomStrand_B23	/5Phos/GGGACGCAACACCTCGCAACACCT
	Topstrand_B24	/5Phos/TGACAGGTTAGGTGAGGTTAGGTG	BottomStrand_B24	/5Phos/GGGACACCTAACCTCACCTAACCT
	Topstrand_B25	/5Phos/TGACAGTCCGTCCTAGTCCGTCCT	BottomStrand_B25	/5Phos/GGGAAGGACGGACTAGGACGGACT
	Topstrand_B26	/5Phos/TGACAGTCGATCCGAGTCGATCCG	BottomStrand_B26	/5Phos/GGGACGGATCGACTCGGATCGACT
	Topstrand_B27	/5Phos/TGACAGTCGCTGCTAGTCGCTGCT	BottomStrand_B27	/5Phos/GGGAAGCAGCGACTAGCAGCGACT
	Topstrand_B28	/5Phos/TGACAGTCGTCCTCAGTCGTCCTC	BottomStrand_B28	/5Phos/GGGAGAGGACGACTGAGGACGACT
	Topstrand_B29	/5Phos/TGACAGTGTTCCGTAGTGTTCCGT	BottomStrand_B29	/5Phos/GGGAACGGAACACTACGGAACACT
	Topstrand_B30	/5Phos/TGACAGTTGCTCATAGTTGCTCAT	BottomStrand_B30	/5Phos/GGGAATGAGCAACTATGAGCAACT
	Topstrand_B31	/5Phos/TGACATAACGTGAGATAACGTGAG	BottomStrand_B31	/5Phos/GGGACTCACGTTATCTCACGTTAT
	Topstrand_B32	/5Phos/TGACATACGCAGGCATACGCAGGC	BottomStrand_B32	/5Phos/GGGAGCCTGCGTATGCCTGCGTAT
	Topstrand_B33	/5Phos/TGACATACTGATGCATACTGATGC	BottomStrand_B33	/5Phos/GGGAGCATCAGTATGCATCAGTAT
	Topstrand_B34	/5Phos/TGACATAGTTCGTCATAGTTCGTC	BottomStrand_B34	/5Phos/GGGAGACGAACTATGACGAACTAT
	Topstrand_B35	/5Phos/TGACATATCTTCGCATATCTTCGC	BottomStrand_B35	/5Phos/GGGAGCGAAGATATGCGAAGATAT
	Topstrand_B36	/5Phos/TGACATATGCCTTCATATGCCTTC	BottomStrand_B36	/5Phos/GGGAGAAGGCATATGAAGGCATAT
	Topstrand_B37	/5Phos/TGACATCAGATCACATCAGATCAC	BottomStrand_B37	/5Phos/GGGAGTGATCTGATGTGATCTGAT
	Topstrand_B38	/5Phos/TGACATCCAATCTGATCCAATCTG	BottomStrand_B38	/5Phos/GGGACAGATTGGATCAGATTGGAT
	Topstrand_B39	/5Phos/TGACATCCACAGCGATCCACAGCG	BottomStrand_B39	/5Phos/GGGACGCTGTGGATCGCTGTGGAT
	Topstrand_B40	/5Phos/TGACATCCGGAACGATCCGGAACG	BottomStrand_B40	/5Phos/GGGACGTTCCGGATCGTTCCGGAT
	Topstrand_B41	/5Phos/TGACATCGGCTTCCATCGGCTTCC	BottomStrand_B41	/5Phos/GGGAGGAAGCCGATGGAAGCCGAT
	Topstrand_B42	/5Phos/TGACATCGTCGGAGATCGTCGGAG	BottomStrand_B42	/5Phos/GGGACTCCGACGATCTCCGACGAT
	Topstrand_B43	/5Phos/TGACATCTCTCACGATCTCTCACG	BottomStrand_B43	/5Phos/GGGACGTGAGAGATCGTGAGAGAT
	Topstrand_B44	/5Phos/TGACATGCACCTGCATGCACCTGC	BottomStrand_B44	/5Phos/GGGAGCAGGTGCATGCAGGTGCAT
	Topstrand_B45	/5Phos/TGACATGCAGTCGCATGCAGTCGC	BottomStrand_B45	/5Phos/GGGAGCGACTGCATGCGACTGCAT
	Topstrand_B46	/5Phos/TGACATGCCGTAGGATGCCGTAGG	BottomStrand_B46	/5Phos/GGGACCTACGGCATCCTACGGCAT
	Topstrand_B47	/5Phos/TGACATGCGCGATCATGCGCGATC	BottomStrand_B47	/5Phos/GGGAGATCGCGCATGATCGCGCAT
	Topstrand_B48	/5Phos/TGACATGTGGTGATATGTGGTGAT	BottomStrand_B48	/5Phos/GGGAATCACCACATATCACCACAT
	Topstrand_B49	/5Phos/TGACATTACGAGCCATTACGAGCC	BottomStrand_B49	/5Phos/GGGAGGCTCGTAATGGCTCGTAAT
	Topstrand_B50	/5Phos/TGACATTCCACGGCATTCCACGGC	BottomStrand_B50	/5Phos/GGGAGCCGTGGAATGCCGTGGAAT
	Topstrand_B51	/5Phos/TGACATTCGGCGTCATTCGGCGTC	BottomStrand_B51	/5Phos/GGGAGACGCCGAATGACGCCGAAT
	Topstrand_B52	/5Phos/TGACATTGGAAGCCATTGGAAGCC	BottomStrand_B52	/5Phos/GGGAGGCTTCCAATGGCTTCCAAT
	Topstrand_B53	/5Phos/TGACATTGTCGGCCATTGTCGGCC	BottomStrand_B53	/5Phos/GGGAGGCCGACAATGGCCGACAAT
	Topstrand_B54	/5Phos/TGACCAACCGCTTGCAACCGCTTG	BottomStrand_B54	/5Phos/GGGACAAGCGGTTGCAAGCGGTTG
	Topstrand_B55	/5Phos/TGACCAACTGGTGGCAACTGGTGG	BottomStrand_B55	/5Phos/GGGACCACCAGTTGCCACCAGTTG
	Topstrand_B56	/5Phos/TGACCAAGATGGTGCAAGATGGTG	BottomStrand_B56	/5Phos/GGGACACCATCTTGCACCATCTTG
	Topstrand_B57	/5Phos/TGACCAAGATTCGACAAGATTCGA	BottomStrand_B57	/5Phos/GGGATCGAATCTTGTCGAATCTTG
	Topstrand_B58	/5Phos/TGACCAAGCACGAGCAAGCACGAG	BottomStrand_B58	/5Phos/GGGACTCGTGCTTGCTCGTGCTTG
	Topstrand_B59	/5Phos/TGACCAAGCCTGTGCAAGCCTGTG	BottomStrand_B59	/5Phos/GGGACACAGGCTTGCACAGGCTTG
	Topstrand_B60	/5Phos/TGACCAAGCTCACGCAAGCTCACG	BottomStrand_B60	/5Phos/GGGACGTGAGCTTGCGTGAGCTTG
	Topstrand_B61	/5Phos/TGACCAAGGTTGCGCAAGGTTGCG	BottomStrand_B61	/5Phos/GGGACGCAACCTTGCGCAACCTTG
	Topstrand_B62	/5Phos/TGACCAAGTCGACGCAAGTCGACG	BottomStrand_B62	/5Phos/GGGACGTCGACTTGCGTCGACTTG
	Topstrand_B63	/5Phos/TGACCACCACGAAGCACCACGAAG	BottomStrand_B63	/5Phos/GGGACTTCGTGGTGCTTCGTGGTG
	Topstrand_B64	/5Phos/TGACCACCGATATTCACCGATATT	BottomStrand_B64	/5Phos/GGGAAATATCGGTGAATATCGGTG
	Topstrand_B65	/5Phos/TGACCACCGTCGAACACCGTCGAA	BottomStrand_B65	/5Phos/GGGATTCGACGGTGTTCGACGGTG
	Topstrand_B66	/5Phos/TGACCACCGTGACACACCGTGACA	BottomStrand_B66	/5Phos/GGGATGTCACGGTGTGTCACGGTG
	Topstrand_B67	/5Phos/TGACCACCTGCTGACACCTGCTGA	BottomStrand_B67	/5Phos/GGGATCAGCAGGTGTCAGCAGGTG
	Topstrand_B68	/5Phos/TGACCACGCACATACACGCACATA	BottomStrand_B68	/5Phos/GGGATATGTGCGTGTATGTGCGTG
	Topstrand_B69	/5Phos/TGACCACGCTAAGGCACGCTAAGG	BottomStrand_B69	/5Phos/GGGACCTTAGCGTGCCTTAGCGTG
	Topstrand_B70	/5Phos/TGACCACGTAATCTCACGTAATCT	BottomStrand_B70	/5Phos/GGGAAGATTACGTGAGATTACGTG
	Topstrand_B71	/5Phos/TGACCACGTGGAGTCACGTGGAGT	BottomStrand_B71	/5Phos/GGGAACTCCACGTGACTCCACGTG
	Topstrand_B72	/5Phos/TGACCACTCGAGAGCACTCGAGAG	BottomStrand_B72	/5Phos/GGGACTCTCGAGTGCTCTCGAGTG
	Topstrand_B73	/5Phos/TGACCACTCTCTGACACTCTCTGA	BottomStrand_B73	/5Phos/GGGATCAGAGAGTGTCAGAGAGTG
	Topstrand_B74	/5Phos/TGACCACTCTGGCTCACTCTGGCT	BottomStrand_B74	/5Phos/GGGAAGCCAGAGTGAGCCAGAGTG
	Topstrand_B75	/5Phos/TGACCACTGCCATGCACTGCCATG	BottomStrand_B75	/5Phos/GGGACATGGCAGTGCATGGCAGTG
	Topstrand_B76	/5Phos/TGACCACTTGAACTCACTTGAACT	BottomStrand_B76	/5Phos/GGGAAGTTCAAGTGAGTTCAAGTG
	Topstrand_B77	/5Phos/TGACCAGACCTGAGCAGACCTGAG	BottomStrand_B77	/5Phos/GGGACTCAGGTCTGCTCAGGTCTG
	Topstrand_B78	/5Phos/TGACCAGCGAGCATCAGCGAGCAT	BottomStrand_B78	/5Phos/GGGAATGCTCGCTGATGCTCGCTG
	Topstrand_B79	/5Phos/TGACCAGGAAGAGGCAGGAAGAGG	BottomStrand_B79	/5Phos/GGGACCTCTTCCTGCCTCTTCCTG
	Topstrand_B80	/5Phos/TGACCAGTCTCATACAGTCTCATA	BottomStrand_B80	/5Phos/GGGATATGAGACTGTATGAGACTG
	Topstrand_B81	/5Phos/TGACCAGTTATCGACAGTTATCGA	BottomStrand_B81	/5Phos/GGGATCGATAACTGTCGATAACTG
	Topstrand_B82	/5Phos/TGACCATACACGCGCATACACGCG	BottomStrand_B82	/5Phos/GGGACGCGTGTATGCGCGTGTATG
	Topstrand_B83	/5Phos/TGACCATACCGACGCATACCGACG	BottomStrand_B83	/5Phos/GGGACGTCGGTATGCGTCGGTATG
	Topstrand_B84	/5Phos/TGACCATCAATGGTCATCAATGGT	BottomStrand_B84	/5Phos/GGGAACCATTGATGACCATTGATG
	Topstrand_B85	/5Phos/TGACCATGACACCGCATGACACCG	BottomStrand_B85	/5Phos/GGGACGGTGTCATGCGGTGTCATG
	Topstrand_B86	/5Phos/TGACCATGGTTCGGCATGGTTCGG	BottomStrand_B86	/5Phos/GGGACCGAACCATGCCGAACCATG
	Topstrand_B87	/5Phos/TGACCATTGGAGCGCATTGGAGCG	BottomStrand_B87	/5Phos/GGGACGCTCCAATGCGCTCCAATG
	Topstrand_B88	/5Phos/TGACCCAACGAGAGCCAACGAGAG	BottomStrand_B88	/5Phos/GGGACTCTCGTTGGCTCTCGTTGG
	Topstrand_B89	/5Phos/TGACCCAAGACCAGCCAAGACCAG	BottomStrand_B89	/5Phos/GGGACTGGTCTTGGCTGGTCTTGG
	Topstrand_B90	/5Phos/TGACCCAATCACGGCCAATCACGG	BottomStrand_B90	/5Phos/GGGACCGTGATTGGCCGTGATTGG
	Topstrand_B91	/5Phos/TGACCCACCGTTGTCCACCGTTGT	BottomStrand_B91	/5Phos/GGGAACAACGGTGGACAACGGTGG
	Topstrand_B92	/5Phos/TGACCCAGATCGGACCAGATCGGA	BottomStrand_B92	/5Phos/GGGATCCGATCTGGTCCGATCTGG
	Topstrand_B93	/5Phos/TGACCCGAAGTCAGCCGAAGTCAG	BottomStrand_B93	/5Phos/GGGACTGACTTCGGCTGACTTCGG
	Topstrand_B94	/5Phos/TGACCCGCTGAAGTCCGCTGAAGT	BottomStrand_B94	/5Phos/GGGAACTTCAGCGGACTTCAGCGG
	Topstrand_B95	/5Phos/TGACCCGGACCATACCGGACCATA	BottomStrand_B95	/5Phos/GGGATATGGTCCGGTATGGTCCGG
	Topstrand_B96	/5Phos/TGACCCGTTCTAGGCCGTTCTAGG	BottomStrand_B96	/5Phos/GGGACCTAGAACGGCCTAGAACGG
3rd Barcode Index: (C)	name	sequence	name	sequence
	Topstrand_C1	/5Phos/TCCC GCCATTGGACGCCATTGGAC	BottomStrand_C1	/5Phos/GTTG GTCCAATGGCGTCCAATGGC
	Topstrand_C2	/5Phos/TCCCGCCGAATCCTGCCGAATCCT	BottomStrand_C2	/5Phos/GTTGAGGATTCGGCAGGATTCGGC
	Topstrand_C3	/5Phos/TCCCGCCGTGTCTAGCCGTGTCTA	BottomStrand_C3	/5Phos/GTTGTAGACACGGCTAGACACGGC
	Topstrand_C4	/5Phos/TCCCGCCTTATCTCGCCTTATCTC	BottomStrand_C4	/5Phos/GTTGGAGATAAGGCGAGATAAGGC
	Topstrand_C5	/5Phos/TCCCGCCTTCGCTTGCCTTCGCTT	BottomStrand_C5	/5Phos/GTTGAAGCGAAGGCAAGCGAAGGC
	Topstrand_C6	/5Phos/TCCCGCGAAGTGGTGCGAAGTGGT	BottomStrand_C6	/5Phos/GTTGACCACTTCGCACCACTTCGC
	Topstrand_C7	/5Phos/TCCCGCGAATATCTGCGAATATCT	BottomStrand_C7	/5Phos/GTTGAGATATTCGCAGATATTCGC
	Topstrand_C8	/5Phos/TCCCGCGCTGATACGCGCTGATAC	BottomStrand_C8	/5Phos/GTTGGTATCAGCGCGTATCAGCGC
	Topstrand_C9	/5Phos/TCCCGCGGACTTCTGCGGACTTCT	BottomStrand_C9	/5Phos/GTTGAGAAGTCCGCAGAAGTCCGC
	Topstrand_C10	/5Phos/TCCCGCGGATAAGTGCGGATAAGT	BottomStrand_C10	/5Phos/GTTGACTTATCCGCACTTATCCGC
	Topstrand_C11	/5Phos/TCCCGCGGTCCATTGCGGTCCATT	BottomStrand_C11	/5Phos/GTTGAATGGACCGCAATGGACCGC
	Topstrand_C12	/5Phos/TCCCGCTCAGTTAAGCTCAGTTAA	BottomStrand_C12	/5Phos/GTTGTTAACTGAGCTTAACTGAGC
	Topstrand_C13	/5Phos/TCCCGCTCATTCTAGCTCATTCTA	BottomStrand_C13	/5Phos/GTTGTAGAATGAGCTAGAATGAGC
	Topstrand_C14	/5Phos/TCCCGCTCCTAAGCGCTCCTAAGC	BottomStrand_C14	/5Phos/GTTGGCTTAGGAGCGCTTAGGAGC
	Topstrand_C15	/5Phos/TCCCGCTGGAAGGAGCTGGAAGGA	BottomStrand_C15	/5Phos/GTTGTCCTTCCAGCTCCTTCCAGC
	Topstrand_C16	/5Phos/TCCCGGAACAATGTGGAACAATGT	BottomStrand_C16	/5Phos/GTTGACATTGTTCCACATTGTTCC
	Topstrand_C17	/5Phos/TCCCGGAACATCTCGGAACATCTC	BottomStrand_C17	/5Phos/GTTGGAGATGTTCCGAGATGTTCC
	Topstrand_C18	/5Phos/TCCCGGAACCAGTAGGAACCAGTA	BottomStrand_C18	/5Phos/GTTGTACTGGTTCCTACTGGTTCC
	Topstrand_C19	/5Phos/TCCCGGAACGACTTGGAACGACTT	BottomStrand_C19	/5Phos/GTTGAAGTCGTTCCAAGTCGTTCC
	Topstrand_C20	/5Phos/TCCCGGAAGATGATGGAAGATGAT	BottomStrand_C20	/5Phos/GTTGATCATCTTCCATCATCTTCC
	Topstrand_C21	/5Phos/TCCCGGAAGGAGACGGAAGGAGAC	BottomStrand_C21	/5Phos/GTTGGTCTCCTTCCGTCTCCTTCC
	Topstrand_C22	/5Phos/TCCCGGAAGTGGTAGGAAGTGGTA	BottomStrand_C22	/5Phos/GTTGTACCACTTCCTACCACTTCC
	Topstrand_C23	/5Phos/TCCCGGAATCAGGTGGAATCAGGT	BottomStrand_C23	/5Phos/GTTGACCTGATTCCACCTGATTCC
	Topstrand_C24	/5Phos/TCCCGGAATGTGTAGGAATGTGTA	BottomStrand_C24	/5Phos/GTTGTACACATTCCTACACATTCC
	Topstrand_C25	/5Phos/TCCCGGAGATAGGAGGAGATAGGA	BottomStrand_C25	/5Phos/GTTGTCCTATCTCCTCCTATCTCC
	Topstrand_C26	/5Phos/TCCCGGAGCAATCCGGAGCAATCC	BottomStrand_C26	/5Phos/GTTGGGATTGCTCCGGATTGCTCC
	Topstrand_C27	/5Phos/TCCCGGAGGACATCGGAGGACATC	BottomStrand_C27	/5Phos/GTTGGATGTCCTCCGATGTCCTCC
	Topstrand_C28	/5Phos/TCCCGGCAATAGCCGGCAATAGCC	BottomStrand_C28	/5Phos/GTTGGGCTATTGCCGGCTATTGCC
	Topstrand_C29	/5Phos/TCCCGGCAGAAGGAGGCAGAAGGA	BottomStrand_C29	/5Phos/GTTGTCCTTCTGCCTCCTTCTGCC
	Topstrand_C30	/5Phos/TCCCGGCAGGAATAGGCAGGAATA	BottomStrand_C30	/5Phos/GTTGTATTCCTGCCTATTCCTGCC
	Topstrand_C31	/5Phos/TCCCGGCATACACCGGCATACACC	BottomStrand_C31	/5Phos/GTTGGGTGTATGCCGGTGTATGCC
	Topstrand_C32	/5Phos/TCCCGGCCGTTGTAGGCCGTTGTA	BottomStrand_C32	/5Phos/GTTGTACAACGGCCTACAACGGCC
	Topstrand_C33	/5Phos/TCCCGGCCTGCTTAGGCCTGCTTA	BottomStrand_C33	/5Phos/GTTGTAAGCAGGCCTAAGCAGGCC
	Topstrand_C34	/5Phos/TCCCGGCGAGGTAAGGCGAGGTAA	BottomStrand_C34	/5Phos/GTTGTTACCTCGCCTTACCTCGCC
	Topstrand_C35	/5Phos/TCCCGGCGTGACATGGCGTGACAT	BottomStrand_C35	/5Phos/GTTGATGTCACGCCATGTCACGCC
	Topstrand_C36	/5Phos/TCCCGGCTCCAAGAGGCTCCAAGA	BottomStrand_C36	/5Phos/GTTGTCTTGGAGCCTCTTGGAGCC
	Topstrand_C37	/5Phos/TCCCGGCTGCTCAAGGCTGCTCAA	BottomStrand_C37	/5Phos/GTTGTTGAGCAGCCTTGAGCAGCC
	Topstrand_C38	/5Phos/TCCCGGCTGTGCTTGGCTGTGCTT	BottomStrand_C38	/5Phos/GTTGAAGCACAGCCAAGCACAGCC
	Topstrand_C39	/5Phos/TCCCGGCTTCTGTCGGCTTCTGTC	BottomStrand_C39	/5Phos/GTTGGACAGAAGCCGACAGAAGCC
	Topstrand_C40	/5Phos/TCCCGGTATCGCTTGGTATCGCTT	BottomStrand_C40	/5Phos/GTTGAAGCGATACCAAGCGATACC
	Topstrand_C41	/5Phos/TCCCGGTCCTTCCAGGTCCTTCCA	BottomStrand_C41	/5Phos/GTTGTGGAAGGACCTGGAAGGACC
	Topstrand_C42	/5Phos/TCCCGGTCGGTTATGGTCGGTTAT	BottomStrand_C42	/5Phos/GTTGATAACCGACCATAACCGACC
	Topstrand_C43	/5Phos/TCCCGGTCTGACGAGGTCTGACGA	BottomStrand_C43	/5Phos/GTTGTCGTCAGACCTCGTCAGACC
	Topstrand_C44	/5Phos/TCCCGGTGACCACTGGTGACCACT	BottomStrand_C44	/5Phos/GTTGAGTGGTCACCAGTGGTCACC
	Topstrand_C45	/5Phos/TCCCGGTGAGTCCAGGTGAGTCCA	BottomStrand_C45	/5Phos/GTTGTGGACTCACCTGGACTCACC
	Topstrand_C46	/5Phos/TCCCGGTGGCGAATGGTGGCGAAT	BottomStrand_C46	/5Phos/GTTGATTCGCCACCATTCGCCACC
	Topstrand_C47	/5Phos/TCCCGGTGTATATCGGTGTATATC	BottomStrand_C47	/5Phos/GTTGGATATACACCGATATACACC
	Topstrand_C48	/5Phos/TCCCGGTTCCTTAAGGTTCCTTAA	BottomStrand_C48	/5Phos/GTTGTTAAGGAACCTTAAGGAACC
	Topstrand_C49	/5Phos/TCCCGGTTCTACAAGGTTCTACAA	BottomStrand_C49	/5Phos/GTTGTTGTAGAACCTTGTAGAACC
	Topstrand_C50	/5Phos/TCCCGGTTGGCGTTGGTTGGCGTT	BottomStrand_C50	/5Phos/GTTGAACGCCAACCAACGCCAACC
	Topstrand_C51	/5Phos/TCCCGTAACACGCTGTAACACGCT	BottomStrand_C51	/5Phos/GTTGAGCGTGTTACAGCGTGTTAC
	Topstrand_C52	/5Phos/TCCCGTAGAGCGACGTAGAGCGAC	BottomStrand_C52	/5Phos/GTTGGTCGCTCTACGTCGCTCTAC
	Topstrand_C53	/5Phos/TCCCGTAGCTGCTCGTAGCTGCTC	BottomStrand_C53	/5Phos/GTTGGAGCAGCTACGAGCAGCTAC
	Topstrand_C54	/5Phos/TCCCGTAGGTGGATGTAGGTGGAT	BottomStrand_C54	/5Phos/GTTGATCCACCTACATCCACCTAC
	Topstrand_C55	/5Phos/TCCCGTAGTCAGCCGTAGTCAGCC	BottomStrand_C55	/5Phos/GTTGGGCTGACTACGGCTGACTAC
	Topstrand_C56	/5Phos/TCCCGTCCTTCCACGTCCTTCCAC	BottomStrand_C56	/5Phos/GTTGGTGGAAGGACGTGGAAGGAC
	Topstrand_C57	/5Phos/TCCCGTCGAGCAGTGTCGAGCAGT	BottomStrand_C57	/5Phos/GTTGACTGCTCGACACTGCTCGAC
	Topstrand_C58	/5Phos/TCCCGTCGCACAGAGTCGCACAGA	BottomStrand_C58	/5Phos/GTTGTCTGTGCGACTCTGTGCGAC
	Topstrand_C59	/5Phos/TCCCGTCGCACTTCGTCGCACTTC	BottomStrand_C59	/5Phos/GTTGGAAGTGCGACGAAGTGCGAC
	Topstrand_C60	/5Phos/TCCCGTCTGGTGGTGTCTGGTGGT	BottomStrand_C60	/5Phos/GTTGACCACCAGACACCACCAGAC
	Topstrand_C61	/5Phos/TCCCGTGAACTGTTGTGAACTGTT	BottomStrand_C61	/5Phos/GTTGAACAGTTCACAACAGTTCAC
	Topstrand_C62	/5Phos/TCCCGTGCCATCCTGTGCCATCCT	BottomStrand_C62	/5Phos/GTTGAGGATGGCACAGGATGGCAC
	Topstrand_C63	/5Phos/TCCCGTGCGTGAACGTGCGTGAAC	BottomStrand_C63	/5Phos/GTTGGTTCACGCACGTTCACGCAC
	Topstrand_C64	/5Phos/TCCCGTGGAGATGTGTGGAGATGT	BottomStrand_C64	/5Phos/GTTGACATCTCCACACATCTCCAC
	Topstrand_C65	/5Phos/TCCCGTGGTGCAACGTGGTGCAAC	BottomStrand_C65	/5Phos/GTTGGTTGCACCACGTTGCACCAC
	Topstrand_C66	/5Phos/TCCCGTGTCGTTAAGTGTCGTTAA	BottomStrand_C66	/5Phos/GTTGTTAACGACACTTAACGACAC
	Topstrand_C67	/5Phos/TCCCGTGTCTCAATGTGTCTCAAT	BottomStrand_C67	/5Phos/GTTGATTGAGACACATTGAGACAC
	Topstrand_C68	/5Phos/TCCCGTGTGATGACGTGTGATGAC	BottomStrand_C68	/5Phos/GTTGGTCATCACACGTCATCACAC
	Topstrand_C69	/5Phos/TCCCGTTAGATCGCGTTAGATCGC	BottomStrand_C69	/5Phos/GTTGGCGATCTAACGCGATCTAAC
	Topstrand_C70	/5Phos/TCCCTAAGCCGATATAAGCCGATA	BottomStrand_C70	/5Phos/GTTGTATCGGCTTATATCGGCTTA
	Topstrand_C71	/5Phos/TCCCTAAGGACACCTAAGGACACC	BottomStrand_C71	/5Phos/GTTGGGTGTCCTTAGGTGTCCTTA
	Topstrand_C72	/5Phos/TCCCTAAGGCCAAGTAAGGCCAAG	BottomStrand_C72	/5Phos/GTTGCTTGGCCTTACTTGGCCTTA
	Topstrand_C73	/5Phos/TCCCTAATAGCGAGTAATAGCGAG	BottomStrand_C73	/5Phos/GTTGCTCGCTATTACTCGCTATTA
	Topstrand_C74	/5Phos/TCCCTAATGGCCGGTAATGGCCGG	BottomStrand_C74	/5Phos/GTTGCCGGCCATTACCGGCCATTA
	Topstrand_C75	/5Phos/TCCCTACCATTGGATACCATTGGA	BottomStrand_C75	/5Phos/GTTGTCCAATGGTATCCAATGGTA
	Topstrand_C76	/5Phos/TCCCTACGACCACCTACGACCACC	BottomStrand_C76	/5Phos/GTTGGGTGGTCGTAGGTGGTCGTA
	Topstrand_C77	/5Phos/TCCCTACGACCTTATACGACCTTA	BottomStrand_C77	/5Phos/GTTGTAAGGTCGTATAAGGTCGTA
	Topstrand_C78	/5Phos/TCCCTACGTGATTCTACGTGATTC	BottomStrand_C78	/5Phos/GTTGGAATCACGTAGAATCACGTA
	Topstrand_C79	/5Phos/TCCCTACTAGTCAGTACTAGTCAG	BottomStrand_C79	/5Phos/GTTGCTGACTAGTACTGACTAGTA
	Topstrand_C80	/5Phos/TCCCTACTGACAAGTACTGACAAG	BottomStrand_C80	/5Phos/GTTGCTTGTCAGTACTTGTCAGTA
	Topstrand_C81	/5Phos/TCCCTACTGCTGGCTACTGCTGGC	BottomStrand_C81	/5Phos/GTTGGCCAGCAGTAGCCAGCAGTA
	Topstrand_C82	/5Phos/TCCCTAGACCGTAATAGACCGTAA	BottomStrand_C82	/5Phos/GTTGTTACGGTCTATTACGGTCTA
	Topstrand_C83	/5Phos/TCCCTAGACGAAGATAGACGAAGA	BottomStrand_C83	/5Phos/GTTGTCTTCGTCTATCTTCGTCTA
	Topstrand_C84	/5Phos/TCCCTAGCCTAGCCTAGCCTAGCC	BottomStrand_C84	/5Phos/GTTGGGCTAGGCTAGGCTAGGCTA
	Topstrand_C85	/5Phos/TCCCTAGCGAATTCTAGCGAATTC	BottomStrand_C85	/5Phos/GTTGGAATTCGCTAGAATTCGCTA
	Topstrand_C86	/5Phos/TCCCTAGCTGCCACTAGCTGCCAC	BottomStrand_C86	/5Phos/GTTGGTGGCAGCTAGTGGCAGCTA
	Topstrand_C87	/5Phos/TCCCTAGGTAGGCATAGGTAGGCA	BottomStrand_C87	/5Phos/GTTGTGCCTACCTATGCCTACCTA
	Topstrand_C88	/5Phos/TCCCTAGTCGTTACTAGTCGTTAC	BottomStrand_C88	/5Phos/GTTGGTAACGACTAGTAACGACTA
	Topstrand_C89	/5Phos/TCCCTAGTGCGAAGTAGTGCGAAG	BottomStrand_C89	/5Phos/GTTGCTTCGCACTACTTCGCACTA
	Topstrand_C90	/5Phos/TCCCTAGTGGACGCTAGTGGACGC	BottomStrand_C90	/5Phos/GTTGGCGTCCACTAGCGTCCACTA
	Topstrand_C91	/5Phos/TCCCTATAACGGTGTATAACGGTG	BottomStrand_C91	/5Phos/GTTGCACCGTTATACACCGTTATA
	Topstrand_C92	/5Phos/TCCCTATAGAACCGTATAGAACCG	BottomStrand_C92	/5Phos/GTTGCGGTTCTATACGGTTCTATA
	Topstrand_C93	/5Phos/TCCCTATCCGAAGGTATCCGAAGG	BottomStrand_C93	/5Phos/GTTGCCTTCGGATACCTTCGGATA
	Topstrand_C94	/5Phos/TCCCTATCGGAGCCTATCGGAGCC	BottomStrand_C94	/5Phos/GTTGGGCTCCGATAGGCTCCGATA
	Topstrand_C95	/5Phos/TCCCTATCGGCCTGTATCGGCCTG	BottomStrand_C95	/5Phos/GTTGCAGGCCGATACAGGCCGATA
	Topstrand_C96	/5Phos/TCCCTATCGTCGGCTATCGTCGGC	BottomStrand_C96	/5Phos/GTTGGCCGACGATAGCCGACGATA

## Sheet: hairpin RNA reporter template
Note: dsDNA template for in vitro transcription of hairpin RNA reporters were produced by using the below mentioned ssDNA as templates.
The 4 nucleotides in red code for the hairpin RNA reporter identity.
Primers used:	Forward: ctgcagaattctaatacgactcactatagagccttgcgccggg
	Reverse: ccggtttgtgtgactttcgcc
#	sequence (5'-3')
1	CCT TGC GCC GGG AAACCAGTTG TTTT CAAC TGGTTTCC GAGTGGCGAAAGTCACACAAAC
2	CCT TGC GCC GGG AAACCAGTTG ACTG CAAC TGGTTTCC GAGTGGCGAAAGTCACACAAAC
3	CCT TGC GCC GGG AAACCAGTTG AATT CAAC TGGTTTCC GAGTGGCGAAAGTCACACAAAC
4	CCT TGC GCC GGG AAACCAGTTG GATA CAAC TGGTTTCC GAGTGGCGAAAGTCACACAAAC
5	CCT TGC GCC GGG AAACCAGTTG GTGG CAAC TGGTTTCC GAGTGGCGAAAGTCACACAAAC
6	CCT TGC GCC GGG AAACCAGTTG TATG CAAC TGGTTTCC GAGTGGCGAAAGTCACACAAAC
7	CCT TGC GCC GGG AAACCAGTTG CCCA CAAC TGGTTTCC GAGTGGCGAAAGTCACACAAAC
8	CCT TGC GCC GGG AAACCAGTTG AAGG CAAC TGGTTTCC GAGTGGCGAAAGTCACACAAAC
9	CCT TGC GCC GGG AAACCAGTTG GGAA CAAC TGGTTTCC GAGTGGCGAAAGTCACACAAAC
10	CCT TGC GCC GGG AAACCAGTTG ATAG CAAC TGGTTTCC GAGTGGCGAAAGTCACACAAAC
11	CCT TGC GCC GGG AAACCAGTTG TAAC CAAC TGGTTTCC GAGTGGCGAAAGTCACACAAAC
12	CCT TGC GCC GGG AAACCAGTTG TGTA CAAC TGGTTTCC GAGTGGCGAAAGTCACACAAAC
13	CCT TGC GCC GGG AAACCAGTTG TACA CAAC TGGTTTCC GAGTGGCGAAAGTCACACAAAC
14	CCT TGC GCC GGG AAACCAGTTG CGTG CAAC TGGTTTCC GAGTGGCGAAAGTCACACAAAC
15	CCT TGC GCC GGG AAACCAGTTG GCCG CAAC TGGTTTCC GAGTGGCGAAAGTCACACAAAC
16	CCT TGC GCC GGG AAACCAGTTG GAAT CAAC TGGTTTCC GAGTGGCGAAAGTCACACAAAC
17	CCT TGC GCC GGG AAACCAGTTG GGGT CAAC TGGTTTCC GAGTGGCGAAAGTCACACAAAC
18	CCT TGC GCC GGG AAACCAGTTG CGCC CAAC TGGTTTCC GAGTGGCGAAAGTCACACAAAC
19	CCT TGC GCC GGG AAACCAGTTG TTGG CAAC TGGTTTCC GAGTGGCGAAAGTCACACAAAC
20	CCT TGC GCC GGG AAACCAGTTG GTCC CAAC TGGTTTCC GAGTGGCGAAAGTCACACAAAC
21	CCT TGC GCC GGG AAACCAGTTG AAAA CAAC TGGTTTCC GAGTGGCGAAAGTCACACAAAC
22	CCT TGC GCC GGG AAACCAGTTG CTAA CAAC TGGTTTCC GAGTGGCGAAAGTCACACAAAC
23	CCT TGC GCC GGG AAACCAGTTG ATGC CAAC TGGTTTCC GAGTGGCGAAAGTCACACAAAC
24	CCT TGC GCC GGG AAACCAGTTG TGGT CAAC TGGTTTCC GAGTGGCGAAAGTCACACAAAC

## Sheet: barcode index parameters
Barcode Indexes Parameters
Barcode Length		16
Minimum GC%		40
Maximum GC%		60
Maximum Homodimer Tm (melting temperature)		20
Degrees of Error*		3
Min Tm (melting temperature)		40
* All Barcodes have at least 3 base pair difference between them
Blast Seach Paramaters
Alignment Threshold		0.04
evalue		0.001
outfmt		5
Databases		Representative_Genomes
		GSS
		EST_Human
		EST_Mouse
