# Supplementary material for: Darwinian properties and their trade-offs in autocatalytic RNA reaction networks
Source: Nat Commun. 2021 Feb 8;12:842. doi: 10.1038/s41467-021-21000-1 (PMC7870898; doi:10.1038/s41467-021-21000-1)
Supplement: Supplementary file 4 — Supplementary Data 2 [file 41467_2021_21000_MOESM4_ESM.xlsx]

## Sheet: Networks (experimental data)
Networks node fractions: experimental data (zeros in grey can be attributed to the 0-0.1 bin with probability >0.89 but not >0.95, see Methods and SI Fig. 3j)
AA	AC	AU	AG	CA	CC	CU	CG	UA	UC	UU	UG	GA	GC	GU	GG	Number of replicates	Yield (µM)
															1.0000	9	0.0101221
													1.0000			77	0.0364775
									1.0000							4	0.00648393
			1.0000													1	0.0084375
												1.0000				6	0.00224718
	1.0000															1	0.0159091
						0.0119							0.9881			8	0.0291714
						0.0325									0.9675	7	0.0300894
	0.6432		0.3568													29	0.0197554
	0.9500			0.0500												2	0.0219348
						0.0165					0.9835					132	0.0299285
	0.9821					0.0179										1	0.0371053
								0.1429				0.8571				1	0.0161404
								0.0184					0.9816			40	0.0531534
								0.1249							0.8751	7	0.0275536
								0.0576	0.9424							2	0.0200733
						0.4894				0.5106						1	0.0032973
			0.9849	0.0151												14	0.042192
		0.2201													0.7799	10	0.0176258
	0.9677							0.0323								1	0.0271429
			0.9574			0.0426										1	0.0341935
			0.8333						0.1667							1	0.0333333
			0.8667							0.1333						1	0.0275862
			0.9071									0.0929				3	0.0281384
			0.1042										0.8958			6	0.0611852
			0.7981											0.2019		3	0.0126528
			0.6009												0.3991	6	0.0172103
	0.9563	0.0437														3	0.0168165
				0.7371		0.2629										2	0.00196652
				0.0163									0.9837			36	0.0423422
		0.0508											0.9492			46	0.0510403
									1.0000	0.0000						1	0.0257143
				0.0148											0.9852	49	0.0294223
	0.4678												0.5322			27	0.0635284
												0.1335			0.8665	10	0.0311859
												0.0218	0.9782			34	0.0573347
	0.9629											0.0371				66	0.0399118
									0.7753						0.2247	33	0.0198679
		0.0816	0.9184													1	0.0174603
									0.9263					0.0737		16	0.0187868
	0.8033														0.1967	45	0.0309972
										0.0563					0.9437	2	0.0553378
													0.8900		0.1100	98	0.0951489
										0.0227			0.9773			39	0.034716
									0.3500				0.6500			31	0.046575
													0.9482	0.0518		11	0.0400663
														0.2864	0.7136	11	0.0104457
	0.9266													0.0734		13	0.0221658
										0.1068		0.8932				4	0.0148792
									0.8491			0.1509				46	0.0248782
		0.0400	0.6800												0.2800	1	0.031
			0.0557										0.8632		0.0811	6	0.113428
			0.9687	0.0074		0.0238										14	0.0354135
			0.9583	0.0245				0.0172								4	0.0702868
			0.6485									0.0617			0.2899	3	0.0398236
			0.2353									0.0980	0.6667			1	0.0512903
			0.8664			0.0624				0.0712						4	0.0353611
			0.9565	0.0000								0.0435				1	0.0270968
			0.7250							0.0250					0.2500	1	0.0294444
			0.2000	0.0000									0.8000			1	0.0155294
			0.0870						0.5000						0.4130	1	0.0232836
			0.8400						0.1600			0.0000				1	0.0142623
		0.0341	0.1136										0.8523			1	0.0507273
			0.5238					0.0000							0.4762	1	0.0255882
			0.0931					0.0164					0.8905			2	0.0563612
			0.8421					0.0263				0.1316				1	0.0325532
			0.6341			0.0226					0.3432					22	0.0453747
			0.9603	0.0189						0.0208						2	0.0555933
	0.8772									0.0230		0.0998				8	0.0496638
	0.7966	0.0254												0.1780		1	0.109459
				0.0049									0.7395		0.2556	37	0.12363
				0.0000									0.9286	0.0714		1	0.0330508
				0.0172								0.0497			0.9331	12	0.028509
				0.0230								0.0348	0.9423			10	0.0519823
				0.0753						0.0350					0.8897	7	0.0311726
				0.0343						0.0182			0.9475			7	0.044505
				0.0466					0.5730						0.3804	5	0.0444689
				0.0816					0.8776					0.0408		1	0.0251351
				0.0707					0.7831			0.1461				10	0.0225243
				0.0376				0.0490							0.9135	13	0.0385058
				0.0132				0.0241					0.9627			12	0.0598107
				0.2553				0.3191				0.4255				1	0.0511364
				0.0126		0.0133									0.9742	52	0.0406199
				0.3191		0.0638								0.6170		1	0.172821
				0.0181		0.0176							0.9644			36	0.0353093
				0.0483		0.0124					0.9393					164	0.0410007
				0.7173		0.1610				0.1217						8	0.0163407
				0.5992		0.1022			0.2986							7	0.0109712
				0.6151		0.0922		0.2927								3	0.0150963
				0.0360	0.8460									0.1179		346	0.0226285
	0.3911	0.2187	0.3902													17	0.0229852
	0.6341	0.2205						0.1455								2	0.0127251
	0.6364	0.1364								0.2273						1	0.0106579
	0.1244		0.8622	0.0135												75	0.0333776
	0.4385	0.0168											0.5446			3	0.104818
	0.8086	0.0419													0.1495	9	0.0408623
	0.9005	0.0546										0.0449				7	0.0355836
		0.0369											0.8777		0.0853	41	0.0973096
	0.4437								0.4024						0.1540	3	0.0339667
	0.3185		0.5557							0.1258						9	0.0341217
	0.8375		0.1372									0.0254				104	0.0539089
	0.4487		0.0720										0.4793			45	0.0885783
	0.8081		0.1194											0.0725		40	0.0298761
	0.7356		0.1319												0.1325	70	0.0429532
	0.9107			0.0536		0.0357										1	0.052
	0.9185			0.0276								0.0538				15	0.034378
	0.8398											0.0198			0.1404	9	0.0505667
	0.3592			0.0242									0.6165			5	0.0714621
	0.6542			0.0238											0.3221	3	0.0387826
	0.8667					0.0667				0.0667						1	0.0264151
	0.1023					0.0229					0.8748					62	0.0323961
	0.6154					0.0192							0.3654			1	0.0235556
	0.5676					0.0270									0.4054	1	0.0455172
	0.9407											0.0148		0.0445		5	0.0532343
	0.6765											0.0088	0.3146			5	0.0699171
	0.5000							0.1250	0.3750							1	0.0188136
	0.8944							0.0163				0.0893				26	0.0443479
	0.4920							0.0119					0.4961			10	0.0621627
	0.8571									0.0476					0.0952	1	0.017234
	0.9555							0.0000						0.0445		2	0.0227809
	0.8440							0.0074							0.1486	11	0.0337696
	0.4862									0.0000			0.5138			1	0.0458108
	0.6980								0.2717			0.0303				6	0.0601466
	0.3942								0.3132				0.2927			4	0.0885658
	0.4042		0.3624						0.2334							13	0.0192599
		0.1708												0.1550	0.6742	2	0.0286282
	0.6415												0.3585	0.0000		1	0.0831818
	0.5289		0.4033					0.0678								20	0.0267837
		0.0242											0.9520	0.0238		2	0.0615784
		0.1878										0.1419			0.6703	5	0.0187748
		0.0495										0.0165	0.9340			9	0.0601634
		0.3187								0.1250					0.5563	2	0.0149831
		0.0289								0.0442			0.9269			5	0.0357599
		0.3073								0.1079		0.5847				2	0.0167351
		0.0793							0.6612						0.2595	5	0.0197622
		0.0169							0.9153					0.0678		1	0.0352381
		0.0086							0.2326				0.7587			2	0.0437313
		0.1136							0.7636			0.1229				6	0.0255599
		0.0940							0.8120	0.0940						1	0.112569
		0.1026						0.0256							0.8718	1	0.0340678
		0.2000						0.0500						0.7500		1	0.01125
		0.0484						0.0238					0.9277			11	0.0597135
	0.3746												0.5537		0.0718	26	0.151169
				0.0000										0.1607	0.8393	2	0.0375188
		0.4348						0.1739		0.3913						1	0.0178652
		0.0000						0.0952	0.9048							1	0.0164
		0.0417				0.0833									0.8750	1	0.0156
		0.0000				0.1071							0.8929			1	0.0220408
		0.0386				0.0238					0.9376					95	0.028278
	0.0870		0.8744			0.0386										14	0.0351643
		0.1333		0.0354											0.8313	14	0.0319681
		0.0500		0.0071									0.9429			8	0.0472279
		0.0333		0.1667					0.8000							1	0.0282857
		0.6970		0.0606		0.2424										1	0.0340426
		0.3830						0.2951				0.3220				2	0.0336667
		0.0746	0.8806	0.0448												1	0.0387097
						0.0671		0.0102							0.9226	2	0.0231621
								0.0147				0.0546	0.9307			13	0.0446933
						0.0190				0.0230	0.9580					99	0.0283453
								0.0749	0.3990				0.5260			4	0.0604909
									0.8100	0.0116					0.1783	4	0.0233872
								0.0901	0.7092			0.2008				16	0.0408753
						0.0292					0.8525			0.1183		38	0.020035
									0.3739			0.0530	0.5731			4	0.0621789
						0.1557				0.0991		0.7452				7	0.0192836
					0.4617									0.0553	0.4830	88	0.0571338
												0.0169	0.8738		0.1093	36	0.107789
									0.7140			0.0512			0.2348	8	0.0310185
						0.0133					0.3792				0.6075	65	0.0414995
						0.0184				0.0290			0.9526			7	0.047533
						0.0107							0.6984		0.2909	9	0.0710428
						0.0271				0.0223					0.9506	18	0.0228306
									0.3871				0.5484	0.0645		1	0.00885714
												0.0157	0.9291	0.0551		1	0.0403125
									0.3124				0.5933		0.0943	27	0.0721778
									0.8333					0.0542	0.1125	2	0.0199977
						0.0253					0.8334	0.1413				78	0.0335706
						0.0303		0.0000					0.9697			1	0.0325714
										0.0112			0.8779		0.1109	34	0.0965027
										0.0012		0.0553	0.9435			6	0.056293
						0.0079						0.0079			0.9841	2	0.0643
						0.1111		0.1111				0.7778				1	0.0239189
						0.0129		0.0749			0.9122					95	0.034245
										0.0000		0.2000			0.8000	1	0.0102532
								0.1250				0.4062		0.4688		1	0.0525688
								0.0417				0.1831			0.7752	4	0.0316242
										0.0303			0.9091	0.0606		1	0.0281481
								0.0290	0.8748					0.0962		3	0.0179372
								0.0750						0.1870	0.7380	2	0.0137442
								0.0104					0.8484		0.1412	44	0.109691
												0.0303		0.1212	0.8485	1	0.0137349
									0.6554	0.0227		0.3219				2	0.0153668
								0.0429		0.0104			0.9468			17	0.0530974
													0.8456	0.0475	0.1069	16	0.0730687
								0.0133					0.8906	0.0961		3	0.0306979
								0.2773		0.0955		0.6273				2	0.0256818
									0.2719	0.0157			0.7125			3	0.0599124
						0.0102					0.2702		0.7196			46	0.0481363
								0.0674	0.6910						0.2416	7	0.0219947
						0.0205			0.1432		0.8363					46	0.0253532
	0.6957					0.0435				0.0870		0.1739				1	0.0206667
		0.2000				0.2000			0.3000	0.3000						1	0.0094186
	0.1356					0.0309				0.0359	0.7977					6	0.0277016
		0.0136				0.0202			0.0524		0.9138					3	0.0563629
	0.2818					0.0098			0.2975		0.4109					5	0.0421444
	0.2000					0.0267				0.0400			0.7333			1	0.0379167
		0.0855				0.0230				0.0422	0.8493					21	0.037922
	0.8696	0.0652		0.0217		0.0435										1	0.0348
		0.0841				0.0351				0.0616			0.8191			3	0.10752
	0.2750	0.3000	0.2000					0.2250								1	0.049322
	0.9111			0.0205		0.0422						0.0263				5	0.026217
	0.8021					0.0521		0.0625		0.0833						1	0.144
		0.0683				0.0360					0.7958	0.0998				16	0.0421654
	0.0128		0.0707			0.0000									0.9165	2	0.0608128
		0.0915				0.0181					0.2727		0.6177			12	0.0522491
	0.9086							0.0000				0.0488		0.0426		3	0.0660081
						0.0064					0.1223		0.6048		0.2665	41	0.119151
						0.0159		0.0585			0.7410	0.1847				30	0.0343
	0.1142					0.0298		0.0638			0.7922					14	0.0322142
		0.0261				0.0805				0.0000					0.8934	2	0.016186
								0.0000				0.0000	0.9818	0.0182		1	0.0584615
	0.3267	0.0662	0.3335						0.2736							2	0.0625535
								0.0000					0.6667	0.1944	0.1389	1	0.0154167
	0.7561							0.0000		0.0000			0.2439			1	0.0494737
	0.7619							0.1429		0.0476					0.0476	1	0.0270968
		0.0335			0.4598									0.0498	0.4570	25	0.0713836
								0.0000				0.0989	0.8131		0.0880	2	0.114636
	0.0645			0.0412		0.0230					0.8712					11	0.0418562
	0.7235	0.0585	0.1298												0.0882	6	0.0480334
	0.1352	0.0749				0.0510					0.7389					5	0.0309127
	0.7862	0.0263	0.1136											0.0738		4	0.0360266
	0.4298					0.0140					0.2696				0.2866	6	0.0483008
		0.0513				0.0256					0.8974			0.0256		1	0.0198387
	0.1389					0.1111				0.0000					0.7500	1	0.0217742
	0.5279	0.0401	0.0518										0.3802			6	0.0657436
	0.6995	0.1092	0.1765									0.0147				17	0.0594249
	0.0817		0.5843			0.0207					0.3133					109	0.0481844
	0.3871	0.0000											0.5161		0.0968	1	0.0491667
	0.3613	0.1642	0.1967							0.2777						4	0.0132797
						0.1667		0.0833		0.0417		0.7083				1	0.013
						0.0252		0.0630		0.0252					0.8867	2	0.0287727
	0.8828		0.0749			0.0000						0.0423				2	0.0738158
	0.5833					0.1250					0.2083			0.0833		1	0.0109901
	0.3744					0.0046					0.2738		0.3472			4	0.0574562
		0.0589				0.0473		0.0544			0.8394					13	0.0503571
	0.5947					0.0167					0.3223	0.0663				16	0.0644759
						0.0218		0.1151		0.0271	0.8359					26	0.0317917
	0.8710	0.0968										0.0000			0.0323	1	0.0556522
	0.5537		0.4145	0.0055								0.0262				21	0.0651743
						0.0261		0.0636			0.8600			0.0503		5	0.0337546
						0.0000				0.0027		0.0809	0.9164			2	0.0502878
		0.0473								0.0199			0.7958		0.1369	5	0.135238
	0.1333		0.7181	0.0266					0.1220							6	0.0260909
		0.2500								0.0417				0.2083	0.5000	1	0.0121739
		0.0227										0.0156	0.8696		0.0922	8	0.106736
						0.0060			0.3036		0.1444		0.5460			4	0.0668862
						0.0292			0.4374		0.4468			0.0867		3	0.028002
						0.0087			0.3065		0.2628				0.4221	8	0.0408502
						0.0215				0.0147	0.3201				0.6437	16	0.0364227
						0.0328				0.0000	0.9672			0.0000		1	0.0354098
	0.1211		0.7478	0.0721						0.0590						9	0.0295006
						0.0050				0.0139	0.2593		0.7218			11	0.0668174
			0.9655	0.0164		0.0140						0.0041				3	0.0847187
			0.7221	0.0160		0.0179					0.2440					5	0.0662286
						0.0000				0.0312		0.0312			0.9375	1	0.0397059
						0.0364				0.0259	0.7223	0.2154				17	0.0345506
			0.9755	0.0000		0.0174		0.0070								2	0.0567925
	0.0822		0.8217			0.0399				0.0562						16	0.0308308
	0.3213		0.2699	0.0068									0.4020			5	0.067999
			0.6620	0.0054	0.2927									0.0400		15	0.0571401
	0.5315			0.0016		0.0016							0.4654			2	0.0885751
	0.5797		0.2609	0.0290										0.1304		1	0.0515217
	0.2963			0.0108		0.0105									0.6824	5	0.0475128
	0.3800		0.3666	0.0081											0.2454	4	0.0488267
	0.0000			0.1786				0.3214				0.5000				1	0.295
	0.0000			0.0000				0.0233					0.9767			1	0.0425
								0.0093		0.0111			0.8720		0.1076	8	0.163824
	0.7679			0.0536										0.0357	0.1429	1	0.0269565
	0.9065			0.0187					0.0654			0.0093				1	0.11
	0.2845			0.0004									0.3981		0.3171	3	0.173106
			0.8654	0.0192		0.0192			0.0962							1	0.0260294
	0.1155		0.8323	0.0328				0.0194								20	0.031908
		0.0353							0.2203				0.6576		0.0868	2	0.147615
						0.1818				0.0909			0.5909	0.1364		1	0.00570423
						0.0165		0.0293			0.4406				0.5135	18	0.0455069
			0.0681									0.0253	0.8320		0.0746	3	0.153095
						0.0106		0.0213					0.7766		0.1915	1	0.0827027
		0.0116		0.0000									0.7337		0.2547	2	0.101816
	0.4238				0.2977									0.0564	0.2221	7	0.0794408
		0.0560				0.0321					0.3735				0.5384	18	0.0335663
						0.0202			0.1027	0.0268	0.8504					9	0.0306308
			0.0241					0.0027					0.8930		0.0802	1	0.145556
						0.0567			0.4504	0.0833		0.4095				2	0.0212366
			0.3571					0.0000	0.3929			0.2500				1	0.0295082
						0.0223					0.4059	0.0658			0.5061	11	0.0523294
		0.0312						0.0625	0.6562			0.2500				1	0.0244068
						0.0000					0.8348	0.1131		0.0521		2	0.0357232
						0.0048					0.2396	0.0490	0.7067			8	0.0688215
			0.0600			0.0200					0.7400				0.1800	1	0.112
			0.1823			0.0110					0.1271		0.6796			1	0.0914286
			0.5748			0.0103					0.3105	0.1043				6	0.056486
			0.2241		0.4104									0.0575	0.3080	7	0.0612039
						0.0254				0.0071			0.6365		0.3310	9	0.0349858
		0.0882							0.7794	0.0000		0.1324				1	0.0252632
	0.0646		0.9103	0.0087		0.0164										59	0.0535309
						0.0109				0.0632				0.0415	0.8844	2	0.0249808
			0.9184			0.0292		0.0408		0.0116						2	0.0304072
						0.0058		0.0206			0.1902		0.7834			11	0.0561116
			0.7336			0.0112		0.0091			0.2461					2	0.0720215
			0.6535			0.0099			0.0000		0.3366					1	0.0583636
			0.6841			0.0119				0.0060	0.2980					2	0.0438182
			0.9318			0.0455				0.0000		0.0227				1	0.0326087
		0.0387						0.0153					0.7569		0.1890	7	0.125096
			0.4104			0.0230				0.0172			0.5494			2	0.069716
						0.0079			0.4807		0.3726	0.1389				11	0.0505243
			0.8485			0.0000			0.1212	0.0303						1	0.0205263
	0.0000	0.0435	0.9565			0.0000										1	0.0229412
						0.0000					0.0349		0.9070	0.0581		1	0.0388
				0.0350		0.0257		0.0205					0.9189			8	0.0426693
				0.0153		0.0106					0.2533		0.7207			12	0.0631066
	0.7310		0.1048									0.0326			0.1316	14	0.062733
				0.0452		0.0229					0.8467	0.0852				35	0.0401411
	0.8060		0.1130									0.0300		0.0510		5	0.0612671
	0.5471		0.0872									0.0100	0.3557			9	0.082047
				0.0900		0.0095				0.0127					0.8878	6	0.0301282
				0.0582		0.0197				0.0094			0.9126			10	0.0437709
				0.1000		0.0145				0.0118	0.8737					41	0.038504
						0.0397							0.4702	0.1060	0.3841	1	0.0362143
				0.0394		0.0040			0.2832						0.6735	3	0.0577552
				0.0042		0.0021			0.4318				0.5619			3	0.0394044
	0.5294		0.2422							0.0405					0.1878	6	0.0461844
				0.0709		0.0146			0.7774			0.1371				6	0.0292163
				0.0781		0.0366					0.8501			0.0351		5	0.0482027
				0.0742		0.0127			0.0644		0.8486					12	0.0377997
	0.4356		0.0686							0.0191			0.4767			7	0.0738154
												0.0190	0.8893	0.0057	0.0860	2	0.200202
				0.0409		0.0151		0.0062							0.9377	10	0.0500151
		0.0137		0.0137								0.0000	0.9726			1	0.0712
	0.7279		0.1427							0.0493		0.0800				20	0.0553202
				0.0538		0.0120		0.0373			0.8969					49	0.0614291
	0.3563		0.0575						0.5172						0.0690	1	0.0310112
	0.2281		0.1855						0.1968				0.3896			3	0.0648941
				0.5476		0.1881		0.2310		0.0333						2	0.006989
		0.0154		0.1846		0.0000			0.8000							1	0.165882
	0.3222												0.5968	0.0269	0.0541	3	0.143103
										0.0093		0.0544	0.7925		0.1438	5	0.142309
						0.0050		0.1265	0.1200		0.7485					12	0.0267026
	0.5422		0.2149							0.0710				0.1719		3	0.0235691
				0.0078	0.3902									0.0480	0.5540	133	0.0791443
				0.0171		0.0088					0.3249				0.6492	28	0.0617286
				0.0267		0.0209						0.0829	0.8695			9	0.0392106
		0.0455	0.9091			0.0000				0.0455						1	0.0167797
		0.0108	0.6516			0.0072					0.3305					3	0.0566026
	0.5897			0.0127	0.3335									0.0641		59	0.0500671
		0.0370	0.8519							0.0000		0.1111				1	0.118462
					0.4025	0.0201								0.0602	0.5173	8	0.0319037
				0.0000									0.7123	0.0242	0.2635	2	0.0584729
		0.0830		0.0251	0.7629									0.1290		103	0.0259703
				0.0039								0.0084	0.7154		0.2724	8	0.135116
					0.4751			0.0106						0.0367	0.4775	29	0.0818362
				0.0596						0.0119			0.6645		0.2640	6	0.103805
					0.3789				0.2380					0.0423	0.3409	14	0.050223
				0.0162					0.2912				0.5566		0.1360	2	0.144489
				0.0116					0.8605	0.0000		0.1279				1	0.0859574
	0.3602		0.0217										0.5994	0.0186		1	0.107609
					0.4823					0.0102				0.0482	0.4594	12	0.113082
								0.0160	0.3074				0.6194		0.0572	6	0.134006
				0.1429				0.0714				0.0000			0.7857	1	0.06
				0.0000				0.0000				0.0769	0.9231			1	0.0572308
				0.3913				0.5652		0.0435				0.0000		1	0.0290909
	0.2894		0.4456											0.0924	0.1726	2	0.0159604
				0.0385				0.0000	0.5769						0.3846	1	0.0922222
					0.5302							0.0196		0.0474	0.4028	22	0.0662349
					0.3070								0.3662	0.0462	0.2806	25	0.104924
				0.0095		0.0095								0.0190	0.9619	1	0.0489474
				0.0070		0.0052							0.5637		0.4241	29	0.110488
				0.0140		0.0267							0.8477	0.1115		2	0.0279286
	0.4496		0.0487										0.4484		0.0533	26	0.146935
				0.0228		0.0266						0.0747			0.8758	6	0.026549
				0.0122				0.0117					0.6392		0.3368	13	0.119106
				0.0148	0.3481								0.5783	0.0588		50	0.0585246
	0.0312		0.9688			0.0000		0.0000								1	0.0284615
0.0079		0.0970	0.8857	0.0095												376	0.083034
		0.0442		0.0273		0.0283							0.9002			3	0.048263
		0.3818		0.0227		0.0968								0.4987		2	0.0185808
									0.1064				0.7837	0.0426	0.0674	1	0.04275
		0.0578		0.0057		0.0081									0.9284	3	0.0479709
	0.3450							0.0074					0.5759		0.0717	7	0.197758
	0.0202									0.0000			0.9495		0.0303	1	0.0457778
	0.1036	0.0789	0.8064	0.0110												15	0.0398265
	0.6987		0.1749					0.0060							0.1204	18	0.0515229
									0.2490			0.0052	0.6816		0.0642	2	0.153797
	0.7896		0.1497					0.0110						0.0498		5	0.0472529
	0.3696		0.0607					0.0049					0.5647			8	0.0863313
				0.0670	0.7921			0.0291						0.1118		133	0.0293665
	0.8283		0.1357					0.0062				0.0298				17	0.0586582
				0.0266	0.8432							0.0468		0.0834		98	0.0341378
	0.4378		0.2298					0.1298		0.2025						2	0.0376411
	0.2250		0.4000					0.1500	0.2250							2	0.0221053
									0.1632	0.0128			0.7129		0.1110	3	0.115599
				0.0651	0.4032				0.4690					0.0627		45	0.0335262
	0.4104											0.0071	0.5250		0.0576	2	0.148412
				0.0599	0.4105				0.4051			0.1244				425	0.0924538
				0.0624	0.7735	0.0410								0.1231		71	0.0255502
	0.6842							0.0175				0.0877			0.2105	1	0.0380645
		0.0000		0.5652						0.1304		0.3043				1	0.0150495
						0.0222					0.3293			0.0494	0.5991	3	0.0343641
		0.0372		0.0419		0.0247					0.8962					38	0.0373321
				0.1142	0.7512					0.0203				0.1143		87	0.0275946
	0.6272		0.1380						0.1871			0.0477				9	0.064791
	0.3745			0.0786	0.3102	0.0622								0.1745		2	0.0347805
		0.1673		0.0676			0.6066	0.0301				0.1284				573	0.0829418
	0.1171		0.5581			0.0213			0.0608		0.2427					5	0.0441284
		0.0225			0.4693			0.0085						0.0551	0.4445	5	0.0756213
	0.4651			0.0043	0.1577									0.0403	0.3326	8	0.0891445
	0.3601			0.0333		0.0652				0.0217	0.5196					2	0.0224277
	0.5123			0.0346	0.3572			0.0186						0.0773		9	0.0700171
		0.0127			0.3376				0.0127					0.0127	0.6242	1	0.0823529
	0.6458			0.0212		0.0067					0.2875	0.0389				3	0.0559391
	0.3780			0.0377	0.2587				0.2466			0.0791				48	0.133127
	0.3659			0.0717	0.1560				0.3512					0.0552		2	0.0614738
	0.4630			0.0093	0.1944								0.3102	0.0231		1	0.102
		0.0336			0.4651					0.0097				0.0526	0.4390	3	0.0729306
	0.7941		0.1471					0.0000		0.0000		0.0588				1	0.0420513
	0.6400			0.0400		0.1200				0.0400		0.1600				1	0.0631579
		0.0428		0.0549	0.4075				0.3815			0.1133				147	0.0872086
						0.0000				0.0000	0.0000		0.9099		0.0901	1	0.276923
		0.0702		0.0258	0.7684							0.0399		0.0957		26	0.035804
	0.3810		0.5135			0.0381				0.0135		0.0539				4	0.0588009
	0.1429		0.2857					0.0714	0.2500	0.2500						1	0.0149451
		0.0562		0.0089	0.2364								0.6623	0.0363		8	0.0652514
	0.1773		0.3060			0.0508				0.0131			0.4528			5	0.0590354
	0.0377		0.1321			0.0000				0.0189					0.8113	1	0.0309333
		0.0783		0.1016	0.6909					0.0145				0.1147		10	0.0264183
		0.0271		0.0099	0.3153									0.0392	0.6086	11	0.0852738
	0.2105			0.0357		0.0179					0.4513				0.2846	2	0.0319889
		0.0952		0.0450	0.7215			0.0166						0.1217		14	0.0345852
			0.7345	0.0237	0.1626	0.0015								0.0776		3	0.0612073
	0.1140		0.5627			0.0261				0.0251	0.2721					28	0.043928
						0.0169				0.0169	0.4746	0.0508			0.4407	1	0.078
	0.0541			0.0811				0.0270	0.7568			0.0811				1	0.0418367
		0.0824			0.3928	0.0064								0.0886	0.4298	2	0.0127814
	0.3198			0.0000		0.0032							0.5854		0.0916	2	0.222917
	0.6258			0.0123		0.0000		0.0184							0.3436	1	0.0593333
		0.0498		0.0367	0.3627				0.4940					0.0568		9	0.0363593
	0.4000		0.2500					0.0500	0.3000			0.0000				1	0.0214286
						0.0000				0.0000		0.0299	0.8806		0.0896	1	0.236667
		0.0000		0.0303		0.0390					0.8568	0.0739				3	0.0514244
		0.0200			0.1133								0.6266	0.0378	0.2024	3	0.0688502
		0.0204		0.0055		0.0136							0.5445		0.4160	5	0.0817504
	0.7500		0.1923							0.0385		0.0192			0.0000	1	0.052381
	0.5333		0.0667						0.0667			0.1000	0.2333			1	0.0129032
	0.2663		0.1680						0.3840			0.0495			0.1323	3	0.106268
		0.0672		0.0708		0.0187		0.0121			0.8313					7	0.0391198
		0.4800		0.0400		0.2000			0.1200	0.1600						1	0.0142731
		0.0435				0.0435			0.0000		0.7391	0.1739				1	0.04
	0.4029		0.0360						0.0108				0.4964		0.0540	1	0.168824
		0.0092		0.0215		0.0123					0.7631		0.1939			2	0.0751977
		0.0284				0.0083					0.1298		0.6213		0.2122	7	0.105888
		0.2857				0.0000					0.0952		0.4286	0.1905		1	0.108571
		0.0000				0.0345					0.7241	0.0345	0.2069			1	0.055
		0.0564		0.0450		0.0726				0.0203	0.8056					2	0.0625363
	0.0000		0.8214						0.1071				0.0357	0.0357		1	0.0854545
		0.0895				0.0152				0.0607	0.4929	0.3417				3	0.0341394
	0.3974		0.3351			0.0122					0.2214	0.0338				25	0.0825579
		0.0070				0.0140				0.0035			0.6772		0.2983	2	0.046625
		0.0000				0.0457				0.0192	0.2918				0.6433	2	0.0656522
		0.0061				0.0000				0.0000		0.0061	0.9879			1	0.135686
		0.0678				0.0169			0.0000	0.0169	0.8983					1	0.0305
		0.0556			0.4546							0.0126		0.0798	0.3974	4	0.0905821
	0.3602		0.1816							0.0228			0.3077		0.1277	6	0.110103
		0.0667				0.0000		0.0333			0.2667				0.6333	1	0.0283333
	0.6386		0.0673					0.1114		0.0119					0.1708	3	0.0567593
								0.0000	0.5833	0.0000		0.2222			0.1944	1	0.0211538
						0.0339				0.0000			0.7458	0.0678	0.1525	1	0.0277778
	0.1667			0.0000		0.0417					0.7917		0.0000			1	0.09
	0.0392		0.1765					0.0196				0.1176	0.6471			1	0.040678
	0.2980		0.3182			0.0110					0.1858				0.1871	15	0.0771463
	0.7297		0.1081					0.0000				0.0541		0.1081		1	0.0277419
	0.2783		0.3914			0.0248					0.2461			0.0594		2	0.0818422
	0.4283		0.0583					0.0094					0.4565		0.0475	8	0.194048
		0.0379				0.0308		0.1041		0.0057	0.8214					4	0.0375638
		0.1354				0.0298		0.0523			0.6528	0.1297				4	0.0529099
	0.4556		0.0605									0.0040	0.4315		0.0484	1	0.143333
	0.2917		0.2292						0.3438	0.0104		0.1250				1	0.0288199
	0.2812		0.3064			0.0155					0.1187		0.2781			7	0.0510037
						0.0093					0.1614	0.0355	0.6111		0.1827	8	0.145296
	0.2651		0.0361									0.0120	0.6807	0.0060		1	0.141961
	0.0196		0.0588						0.0588	0.0196			0.8431			1	0.192727
		0.0800						0.0000		0.0400			0.7200		0.1600	1	0.0468966
		0.0250				0.0125		0.0510			0.0500		0.8615			2	0.0346737
						0.0303					0.0771		0.5382	0.0411	0.3134	2	0.0406075
		0.0117		0.0000								0.0409	0.7368		0.2105	1	0.176271
	0.2937				0.1445								0.3615	0.0315	0.1688	3	0.103235
	0.0618		0.5528			0.0165		0.0249			0.3440					37	0.056226
				0.0840	0.3859				0.3535	0.0136		0.1629				98	0.0886607
				0.0719	0.5046				0.3191	0.0198				0.0846		4	0.037122
0.0168		0.0994	0.8509	0.0132								0.0196				121	0.0976467
				0.0382	0.2609				0.2317			0.0689	0.4003			63	0.111554
				0.0556	0.4944				0.3175			0.0935		0.0390		134	0.0930035
				0.0304	0.2855				0.2549			0.0596			0.3696	93	0.139623
				0.0000	0.1495				0.2430				0.5888	0.0187		1	0.0425581
				0.0330	0.2985				0.3636					0.0313	0.2736	6	0.0750576
0.0381		0.0800	0.8003	0.0506						0.0309						101	0.0748822
				0.0590	0.7580					0.0081		0.1061		0.0687		14	0.0400806
				0.0246	0.3728					0.0164			0.5210	0.0652		4	0.0909572
				0.0518	0.5086					0.0123				0.0466	0.3807	7	0.0651943
				0.0023	0.2960							0.0191	0.6588	0.0237		8	0.0982869
				0.0085	0.4200							0.0198		0.0455	0.5062	6	0.0976672
				0.0070	0.2104								0.4845	0.0320	0.2661	44	0.128574
0.0475		0.0726	0.7834	0.0534					0.0430							69	0.0569513
				0.0828		0.0000		0.0227	0.0522		0.8423					2	0.0437133
0.0148		0.0598	0.5695	0.0125									0.3434			56	0.0962859
0.0237		0.0899	0.8046	0.0133										0.0685		44	0.0482479
0.0129		0.0792	0.5556	0.0107											0.3416	94	0.0937365
				0.0167	0.4327			0.0046						0.0435	0.5025	17	0.0932145
	0.6667	0.0741	0.1852					0.0000		0.0741						1	0.0618182
	0.0265		0.8584			0.0265			0.0177	0.0708						1	0.0375789
				0.0389	0.3187	0.0121					0.5808			0.0495		161	0.0502543
				0.0580	0.7302	0.0468						0.0571		0.1078		5	0.0241909
				0.0401	0.4865	0.0053							0.3259	0.1423		4	0.118106
				0.0146	0.3241	0.0108								0.0573	0.5931	32	0.0676235
	0.0702	0.0444	0.5109			0.0256					0.3488					17	0.0467945
	0.0724	0.0576	0.7739			0.0383				0.0577						4	0.0438125
0.0196		0.0792	0.8631	0.0280				0.0101								160	0.0940024
	0.1538	0.0769	0.3590	0.0000											0.4103	1	0.044
	0.0588	0.0000	0.9412	0.0000				0.0000								1	0.0431579
	0.0617	0.0704	0.8099	0.0355		0.0224										9	0.049138
				0.0626	0.3983			0.0155	0.3910			0.1326				208	0.117323
				0.0468	0.4347			0.0209	0.4204					0.0771		6	0.0313711
	0.6486								0.0224			0.0032	0.2971		0.0288	1	0.192941
				0.1376	0.6581			0.0617		0.0232				0.1194		17	0.031012
				0.0422	0.7908			0.0119				0.0596		0.0954		30	0.0390979
				0.0147	0.2591			0.0068					0.6788	0.0406		11	0.0765977
	0.3914	0.0365	0.5073	0.0236								0.0413				3	0.108113
	0.8205	0.0405	0.0957					0.0000				0.0434				4	0.0784744
				0.0646		0.0296		0.0197		0.0066	0.8795					4	0.0417151
				0.0347		0.0295		0.0158			0.8141	0.1058				3	0.0594833
					0.3873					0.0046			0.2254	0.0367	0.3460	3	0.146833
					0.5467					0.0033		0.0400		0.0300	0.3800	1	0.117308
				0.0031					0.1135				0.7423	0.0123	0.1288	1	0.172658
					0.2394				0.1252				0.3440	0.0730	0.2186	2	0.0223076
					0.2492			0.0139					0.5227	0.0090	0.2053	3	0.151261
					0.4980			0.0066				0.0241		0.0438	0.4275	6	0.102643
					0.5082			0.0053		0.0056				0.0376	0.4434	2	0.0856115
					0.3953			0.0200	0.1355					0.0450	0.4044	2	0.150393
					0.2497	0.0308							0.1609	0.1104	0.4482	3	0.0332444
0.0057	0.0566	0.0865	0.8406	0.0105												164	0.109088
0.0058		0.0549	0.9080	0.0127		0.0186										98	0.103457
		0.0630	0.7443	0.0026	0.1690									0.0211		2	0.0454129
		0.0000	0.2381	0.0476		0.0000					0.7143					1	0.0433333
					0.1333	0.0000			0.7333					0.0000	0.1333	1	0.00450593
		0.1111	0.0000			0.0370				0.0000	0.8519					1	0.0184615
					0.3207	0.0271				0.0200				0.0468	0.5854	9	0.0612199
		0.2381	0.4762			0.0476		0.2381		0.0000						1	0.0126733
				0.0000				0.0049					0.7366	0.0098	0.2488	1	0.116129
					0.1711							0.0197	0.6539	0.0380	0.1173	2	0.119586
				0.0000				0.0000				0.0172	0.8333		0.1494	1	0.141887
				0.0833				0.0833		0.1250		0.0833			0.6250	1	0.0184783
				0.0000		0.0000		0.0385			0.5385		0.4231			1	0.0704762
				0.0000		0.0000		0.0000			0.9524			0.0476		1	0.0945455
				0.0980		0.0588		0.1569			0.2549				0.4314	1	0.585455
				0.0000		0.0000		0.0000				0.1000	0.9000			1	0.0226415
				0.0070		0.0089		0.0013					0.6205		0.3623	6	0.130774
						0.0152		0.0509	0.2900		0.1596				0.4843	2	0.066299
				0.0241		0.0000			0.1928	0.0000					0.7831	1	0.0558904
				0.0183		0.0183			0.1768		0.7134	0.0732				1	0.0752174
				0.0957		0.0000		0.1809		0.1170			0.6064			1	0.215714
				0.0444		0.0091			0.2017				0.4094		0.3353	3	0.0825133
				0.0941		0.0143				0.0000			0.4890		0.4025	2	0.0705912
				0.0052		0.0278					0.1740	0.0429	0.7501			3	0.0627701
				0.0149		0.0000					0.0746	0.0299			0.8806	1	0.0410959
				0.0090		0.0149					0.1863		0.4605		0.3293	11	0.160368
						0.0455		0.0455	0.1364	0.0000	0.7727					1	0.02
				0.0107		0.0163						0.0389	0.4730		0.4611	3	0.0825108
				0.0095		0.0095							0.6100	0.0143	0.3566	2	0.12811
				0.0169				0.0056		0.0056		0.0449	0.9270			1	0.0986364
						0.0000		0.0343	0.4065		0.4406	0.1185				2	0.0337614
	0.1074	0.0000	0.0165					0.0041					0.8719			1	0.112184
	0.0256	0.3077	0.6667					0.0000	0.0000							1	0.103448
	0.3556							0.0000				0.0111	0.5000		0.1333	1	0.0731343
	0.4175		0.2732	0.0052					0.0206				0.2835			1	0.0792308
			0.2810		0.1947	0.0917								0.0683	0.3643	2	0.0981456
	0.2353				0.2452			0.0037						0.0284	0.4873	2	0.166538
	0.3052		0.0442	0.0129					0.5289			0.1088				2	0.040387
			0.3333		0.2593			0.1852						0.1111	0.1111	1	0.00990826
	0.6557		0.2295	0.0656				0.0000							0.0492	1	0.032381
			0.1800		0.3000				0.2400					0.0600	0.2200	1	0.0126061
			0.0959		0.3418								0.2795	0.0386	0.2441	3	0.0351932
	0.0926		0.8333	0.0185				0.0185						0.0370		1	0.0322078
	0.0645		0.8387	0.0000				0.0968		0.0000						1	0.0311111
	0.6021		0.3175	0.0088		0.0000									0.0717	2	0.1215
			0.2250			0.0250		0.0000		0.0000			0.7500			1	0.0157895
			0.3256			0.1395				0.0000	0.3023	0.2326				1	0.0327273
			0.0692			0.0377				0.0000			0.6289		0.2642	1	0.0686441
			0.2896			0.0164					0.0492		0.4645		0.1803	1	0.101455
				0.1367	0.7025	0.0289				0.0276				0.1043		37	0.0284343
						0.0247			0.0828	0.0095			0.4896		0.3934	3	0.0834877
	0.6586		0.2857	0.0051						0.0215		0.0291				3	0.0662862
	0.2421		0.2568	0.0114						0.0056			0.4841			3	0.0683594
						0.0032			0.0689		0.0646		0.7447		0.1186	2	0.169769
	0.3750		0.5000	0.0833						0.0000				0.0417		1	0.0243902
	0.3625		0.5625			0.0125		0.0250		0.0375						1	0.0378261
	0.3161		0.2108		0.2205									0.0328	0.2198	19	0.134673
			0.8112	0.0160	0.1473			0.0000						0.0255		2	0.0908352
		0.1324		0.0572	0.6858	0.0483								0.0762		7	0.0265189
						0.0455				0.0909	0.4091	0.1364	0.3182			1	0.153684
			0.4666	0.0466	0.2315				0.1739			0.0816				17	0.148351
			0.8083	0.0060	0.1387				0.0350					0.0120		2	0.0694565
			0.4247	0.0324	0.4244					0.0103				0.1082		3	0.0576835
	0.5449		0.4167	0.0128		0.0000								0.0256		1	0.0581928
			0.3634	0.0047	0.3080									0.0579	0.2660	2	0.0732449
					0.3401	0.0161					0.1562			0.0449	0.4426	31	0.0785691
			0.1607	0.0179		0.0357		0.0000			0.7857					1	0.0491667
	0.7600		0.1400	0.0000								0.0000			0.1000	1	0.0417722
			0.6471	0.0294		0.0147				0.0147	0.2941					1	0.155789
			0.9000	0.0000		0.0000					0.0667	0.0333				1	0.0278261
			0.4167	0.0000		0.0556							0.5278	0.0000		1	0.0287671
	0.2388				0.3628	0.0125								0.0763	0.3096	2	0.0334286
	0.4816		0.2340	0.0133						0.0194					0.2517	2	0.047086
	0.2947		0.0973	0.0020									0.4686		0.1375	4	0.169219
	0.3236				0.3219				0.0430					0.0172	0.2943	1	0.287143
						0.0000			0.4595		0.1351	0.1351			0.2703	1	0.0318519
	0.4587			0.0470	0.4022					0.0132				0.0789		8	0.0481161
	0.1005		0.3350	0.0437		0.0320							0.4889			2	0.0356855
				0.0941	0.7739	0.0099		0.0282						0.0939		11	0.0291185
						0.0430		0.0088		0.0017			0.5784		0.3680	4	0.0572175
	0.7273	0.0000											0.0455	0.0455	0.1818	1	0.140909
						0.0000		0.0943		0.0000	0.1887				0.7170	1	0.0412698
	0.5283	0.0189						0.0000					0.3396		0.1132	1	0.0694118
	0.0000	0.1923				0.1538				0.0385	0.6154					1	0.0226866
	0.2565	0.0251			0.2977									0.1039	0.3168	2	0.0693634
	0.9415	0.0000		0.0000		0.0058									0.0526	1	0.0938667
	0.6315	0.0841		0.0107	0.2304									0.0434		6	0.0465131
						0.0698		0.0441		0.0275	0.5373	0.3213				2	0.0405909
				0.0922	0.4242	0.0123			0.3508			0.1205				71	0.0839905
	0.4116	0.0278	0.0385										0.4813		0.0408	11	0.162103
				0.1349	0.7225	0.0109			0.0550					0.0767		2	0.0204381
	0.8727	0.0182	0.0727									0.0000			0.0364	1	0.25
	0.7234	0.0426	0.1915							0.0000				0.0426		1	0.0372973
	0.6000	0.1000	0.1333							0.0667		0.1000				1	0.0432432
	1.0000					0.0000				0.0000		0.0000		0.0000		1	0.101818
	0.3085		0.4927	0.0081	0.1526									0.0381		100	0.102945
	0.2369					0.0042					0.0289		0.5864		0.1436	7	0.198389
	0.1026					0.0513		0.0000		0.0256	0.8205					1	0.0313846
						0.0250			0.4000	0.0500	0.4250			0.1000		1	0.0185366
						0.0000			0.0185	0.0185	0.7407		0.2222			1	0.0594872
						0.0047		0.0070			0.0888		0.6933		0.2062	10	0.156231
						0.0149		0.0448			0.4776	0.0896			0.3731	1	0.0553846
	0.4705		0.4940	0.0103		0.0100						0.0152				13	0.0935304
	0.0439		0.6180	0.0140		0.0152					0.3088					31	0.0631267
	0.4681					0.0213				0.0000	0.4681			0.0426		1	0.0278652
	0.5556					0.0222		0.0222			0.3556	0.0444				1	0.0208511
	0.0860		0.8270	0.0347		0.0255				0.0268						13	0.0643166
	0.3877			0.0141	0.4834							0.0201		0.0947		4	0.0535882
	0.4444					0.0000		0.0000			0.2222				0.3333	1	0.025
	0.0988		0.8138	0.0199		0.0253			0.0423							5	0.0690522
	0.0556		0.8717	0.0375		0.0104		0.0249								9	0.037873
	0.1714					0.0000		0.0286			0.7429		0.0571			1	0.0381395
		0.0264	0.5279	0.0335	0.2224				0.1308			0.0589				3	0.223973
	0.2602			0.0020		0.0350					0.0886		0.2493		0.3650	2	0.112766
	0.0732					0.0000		0.0000		0.0244	0.2439				0.6585	1	0.0335294
	0.0833			0.0417		0.0833		0.0417	0.4167			0.3333				1	0.024375
		0.0000	0.4722	0.0000	0.2778								0.1111	0.1389		1	0.0195455
		0.0025	0.2969	0.0715	0.1447									0.0888	0.3956	1	0.637798
	0.1587			0.0079		0.0159				0.0079			0.4127		0.3968	1	0.0804
	0.2474					0.0000			0.2732		0.0464		0.3918		0.0412	1	0.156863
	0.3939				0.1474	0.0152					0.1746			0.0177	0.2512	4	0.0921636
	0.1930			0.0000		0.0058						0.0409	0.5439		0.2164	1	0.156078
	0.0125					0.0000				0.0250	0.4875	0.0500	0.4250			1	0.0626761
	0.3214					0.0357				0.0000	0.0893		0.5357	0.0179		1	0.0528037
0.0119		0.0785	0.7135	0.0135	0.1217									0.0610		112	0.11982
	0.3743			0.0292	0.1871					0.0058			0.3684	0.0351		1	0.0641379
0.0000		0.1321	0.3396	0.0000									0.3962	0.1321		1	0.01344
0.0110		0.0610	0.3357	0.0089									0.3492		0.2342	47	0.17574
0.0214		0.0253	0.4933	0.0120										0.0462	0.4016	3	0.103674
	0.3076	0.0326	0.4577	0.0104	0.1348									0.0569		9	0.104457
	0.0241	0.1084	0.8313	0.0000		0.0241		0.0120								1	0.0626087
	0.3478	0.1304	0.3913	0.0435		0.0870				0.0000						1	0.0264516
	0.5477	0.0291	0.3910	0.0029		0.0116						0.0176				2	0.144375
	0.3636	0.0120	0.4505	0.0132		0.0000									0.1608	2	0.0638312
	0.2985	0.0179	0.1552		0.2239									0.0478	0.2567	1	0.156462
	0.0698	0.0930	0.6977			0.0465		0.0233			0.0698					1	0.0318519
	0.0132	0.0674	0.6290			0.0400				0.0866	0.1638					2	0.0804547
0.0186		0.0424	0.4390	0.0044								0.0169			0.4786	8	0.11286
	0.5136	0.0091	0.1858			0.0046					0.2572	0.0298				3	0.0791154
	0.0541	0.0541	0.4324							0.1622		0.0811			0.2162	1	0.0301136
	0.2656	0.0402		0.0358	0.3177				0.2639			0.0768				4	0.158392
	0.5778	0.0000		0.0667	0.2889					0.0000				0.0667		1	0.0511111
	0.8400	0.0400		0.0200		0.1000		0.0000				0.0000				1	0.04375
	0.0000	0.0781		0.0000		0.0000					0.0625		0.8594			1	0.0896552
	0.4072	0.1002		0.0380			0.3598	0.0161				0.0787				61	0.130487
	0.0455	0.1818				0.1364		0.0455		0.2727					0.3182	1	0.0396552
	0.3151	0.0685				0.0137		0.0000			0.4110		0.1918			1	0.0615385
0.0064	0.3535	0.0551	0.5605	0.0071								0.0174				16	0.112105
0.0347	0.0694	0.0805	0.7481	0.0288						0.0385						17	0.0867287
	0.2050		0.4940	0.0134	0.2420	0.0134								0.0321		6	0.0975034
	0.0526	0.2632	0.4211					0.0526		0.0526			0.1579			1	0.15625
	0.3105		0.4622	0.0161	0.1457			0.0135						0.0521		18	0.0938925
0.0149		0.0928	0.7945	0.0265								0.0207		0.0506		4	0.0957884
0.0218		0.0615	0.5747	0.0261						0.0218					0.2940	8	0.0954717
0.0122		0.0457	0.8942	0.0231		0.0215		0.0033								18	0.125508
0.0309		0.0717	0.8071	0.0398		0.0181			0.0323							9	0.086457
0.0270		0.0825	0.7890	0.0413		0.0328				0.0274						51	0.0820217
0.0159		0.0593	0.6737	0.0232		0.0207					0.2072					149	0.114859
0.0122		0.0700	0.8287	0.0257		0.0441						0.0193				6	0.0878418
0.0116		0.0635	0.5960	0.0199		0.0108							0.2983			9	0.0902496
0.0085		0.0947	0.7741	0.0569		0.0000								0.0658		4	0.0472373
0.0093		0.0252	0.5068	0.0148		0.0085									0.4353	5	0.111609
0.0434		0.0618	0.7900	0.0559				0.0158	0.0331							16	0.0750267
0.0449		0.0542	0.8121	0.0449				0.0148		0.0291						31	0.0851038
0.0085	0.1719	0.0497	0.5015	0.0118											0.2567	6	0.187506
0.0122		0.0464	0.5113	0.0078								0.0138	0.4085			11	0.112935
0.0185	0.5741	0.0370	0.2593	0.0370										0.0741		1	0.0533333
0.0117	0.1268	0.0698	0.5549	0.0064									0.2304			17	0.148691
0.0126		0.0482	0.4864	0.0148				0.0048					0.4332			8	0.0745839
0.0299		0.0738	0.8047	0.0336				0.0015						0.0566		4	0.053976
0.0173		0.0559	0.5467	0.0241				0.0088							0.3472	26	0.10171
0.0516		0.1190	0.7534	0.0467					0.0245	0.0049						2	0.102159
0.0364		0.0670	0.7736	0.0242					0.0802			0.0186				7	0.113114
0.0249		0.1267	0.5033	0.0575					0.1535				0.1340			5	0.0568654
0.0246		0.0551	0.5543	0.0280					0.1049						0.2331	7	0.0999713
0.0582		0.0642	0.7494	0.0506						0.0388		0.0389				13	0.0875456
0.0328		0.0512	0.6657	0.0390						0.0188			0.1925			6	0.0944776
0.0342		0.0893	0.7805	0.0403						0.0135				0.0422		5	0.0736302
0.0246		0.0748	0.8402	0.0256				0.0083				0.0264				28	0.119304
	0.5468			0.0208	0.0330								0.3091	0.0029	0.0874	2	0.116768
	0.2551		0.3511	0.0254	0.1656				0.1537			0.0490				72	0.201859
	0.2689		0.4357	0.0364	0.1997					0.0188				0.0405		13	0.083424
	0.0455		0.2955			0.0000		0.0000			0.2045				0.4545	1	0.055625
	0.0000		0.6000			0.0000			0.2333		0.1000		0.0667			1	0.122667
	0.1080		0.6562			0.0142				0.0455	0.1420	0.0341				2	0.153565
	0.1431		0.1707			0.0088				0.0029	0.2203		0.4542			2	0.109937
	0.6600		0.1300			0.0000				0.0000	0.1500				0.0600	1	0.051236
	0.8696		0.1304			0.0000				0.0000		0.0000	0.0000			1	0.09
	0.3448		0.3707			0.0086				0.0086		0.0086			0.2586	1	0.0744615
	0.2904		0.0932			0.0123				0.0082			0.4265		0.1694	4	0.089719
0.0021	0.0707	0.0459	0.8686	0.0059		0.0068										6	0.153911
	0.2554		0.2997			0.0159					0.1750	0.0406			0.2135	3	0.102663
	0.2225		0.1186			0.0119					0.0704		0.4319		0.1447	10	0.203334
	0.0000		0.7037			0.0000		0.0000			0.2593			0.0370		1	0.08
	0.1527		0.4586			0.0000					0.2034			0.0445	0.1408	2	0.113259
	0.6290		0.0968					0.0161				0.0484	0.1290		0.0806	1	0.0653846
	0.4648		0.2277						0.1487			0.0172	0.0381		0.1034	2	0.144412
	0.4000			0.0400	0.2000	0.1000			0.2000			0.0600				1	0.0771429
	0.0909			0.3182	0.4091	0.0000				0.0909				0.0909		1	0.037234
	0.4384			0.0207	0.2206	0.0105					0.2800			0.0299		10	0.0744494
	0.3333			0.1111	0.2889	0.0000								0.0000	0.2667	1	0.110526
	0.2534			0.0451	0.3070			0.0078	0.2928			0.0939				12	0.169721
	0.4286			0.0327	0.2406				0.2210	0.0010		0.0761				4	0.144182
	0.4214			0.0000	0.0377				0.0440			0.0000	0.4969			1	0.20375
	0.2536			0.0334	0.3977				0.2239			0.0621		0.0293		6	0.185715
	0.2275			0.0206	0.1826				0.1721			0.0471			0.3501	2	0.129861
	0.3443		0.1639					0.0492		0.0000			0.3770		0.0656	1	0.0462069
	0.2539		0.4274	0.0318	0.1151				0.1474					0.0244		5	0.0951629
	0.5517		0.2096			0.0116		0.0095			0.1665	0.0510				2	0.0860606
	0.3603		0.1838		0.0441								0.3309	0.0221	0.0588	1	0.0780488
	0.3582		0.3588	0.0087	0.2106							0.0277		0.0359		21	0.101428
	0.2819		0.3909	0.0138	0.1334								0.1516	0.0285		7	0.129734
	0.2974		0.2614	0.0165	0.1495									0.0292	0.2461	9	0.0832405
	0.0444		0.7333	0.0222		0.0000		0.0000	0.2000							1	0.13931
	0.0870		0.8261	0.0435		0.0000		0.0000		0.0435						1	0.0313953
	0.1287		0.0435	0.0000		0.0000		0.0652			0.7626					2	0.0580586
	0.7719		0.1228	0.0175		0.0000		0.0526				0.0351				1	0.0666667
	0.2540		0.4887	0.0599		0.0009			0.1956	0.0009						2	0.258504
	0.1425		0.6079	0.0236		0.0240			0.0574		0.1446					2	0.133287
	0.0299		0.5256	0.0214		0.0085				0.0000	0.4145					1	0.108889
	0.5333		0.3667	0.0000		0.0000				0.0000				0.1000		1	0.0126531
	0.4615		0.4103			0.0513		0.0000		0.0256		0.0513				1	0.103158
	0.1183		0.4695	0.0078		0.0035				0.0035					0.3975	2	0.15924
	0.0000		0.6000	0.0000		0.0000					0.3200		0.0800			1	0.0722581
	0.1774		0.5806	0.0000		0.0161					0.2097			0.0161		1	0.0663415
		0.0899	0.4778	0.0355			0.3154	0.0135				0.0679				19	0.150712
0.0206	0.0626	0.0746	0.7882	0.0255					0.0285							8	0.0634105
	0.2784		0.1046	0.0053		0.0090							0.4922		0.1106	5	0.134152
	0.1590		0.6462	0.0000		0.0154								0.0000	0.1795	1	0.122424
	0.0820		0.0574	0.0027					0.1066				0.5055		0.2459	1	0.324348
0.0152	0.0359	0.0636	0.8585	0.0213				0.0055								58	0.100388
	0.1307		0.0846		0.3126	0.0269								0.0795	0.3657	2	0.0408149
	0.3468		0.2577		0.1612			0.0008						0.0437	0.1898	3	0.302705
	0.4783		0.2609		0.0000					0.0000				0.0870	0.1739	1	0.0217021
	0.0822		0.1370	0.0000		0.0137					0.7123	0.0548				1	0.0382222
	0.0591		0.5376	0.0000		0.0108					0.1075				0.2849	1	0.0824561
	0.0139			0.0278		0.0278		0.0139					0.6806		0.2361	1	0.0557576
		0.1905		0.1429	0.0238	0.0238								0.2143	0.4048	1	0.367059
						0.0638		0.0000		0.0000	0.0851		0.4255		0.4255	1	0.0384314
				0.0753	0.4265	0.0222			0.2540			0.1646		0.0575		7	0.0757863
			0.1538		0.3077				0.0000				0.2692	0.0769	0.1923	1	0.0305882
		0.0588		0.0788	0.6679	0.0130				0.0246				0.1569		3	0.036312
					0.3531	0.0030					0.0920	0.0297		0.0148	0.5074	1	0.222391
				0.0807	0.3286	0.0251			0.3170			0.1028	0.1459			4	0.112585
			0.6864	0.0035	0.1997	0.0070					0.0589			0.0445		3	0.0635296
		0.1835		0.1193	0.2844	0.0000			0.3303					0.0826		1	0.0714815
		0.0262		0.0735	0.4165	0.0131			0.3646			0.1061				10	0.069563
				0.0131	0.2812	0.0086							0.3049	0.0366	0.3557	6	0.0821918
						0.0000		0.0000	0.2500	0.1000	0.2500		0.4000			1	0.415
			0.1136	0.0455	0.3409	0.0227			0.2273			0.2500				1	0.03
					0.2115			0.0000				0.0385	0.3846	0.0769	0.2885	1	0.0230435
				0.0702	0.2474	0.0031			0.1799			0.0840			0.4153	6	0.116806
					0.2994	0.0117						0.0255	0.3078	0.0491	0.3065	2	0.0497963
				0.0770	0.3827			0.0193	0.3504	0.0063		0.1643				9	0.145629
				0.0455	0.2935	0.0096			0.1931		0.4297			0.0286		8	0.0479181
				0.0435	0.7536			0.0435	0.0435	0.0145				0.1014		1	0.0347826
						0.0000				0.0000	0.1707	0.0122	0.5000		0.3171	1	0.056129
					0.2046	0.0149				0.0010	0.4721			0.0089	0.2986	2	0.140541
		0.0000				0.0059					0.0927	0.0411	0.7223		0.1380	2	0.188648
				0.0054	0.0840			0.0073					0.6731	0.0115	0.2187	11	0.231803
				0.0880	0.3556	0.0094		0.0174	0.3728			0.1567				13	0.121782
				0.0689	0.2815				0.3516	0.0167		0.1130	0.1684			5	0.0921243
				0.0393	0.3335	0.0116					0.4928	0.0771		0.0456		21	0.0582002
				0.0653	0.4649				0.3450	0.0052		0.0971		0.0224		6	0.135517
				0.0484	0.2604				0.2646	0.0045		0.1170			0.3050	6	0.116905
		0.0435				0.0000			0.0870	0.0000	0.7609				0.1087	1	0.0389706
				0.0000	0.3604			0.0000				0.0000		0.0270	0.6126	1	0.0573494
				0.0274	0.3055				0.2092			0.0659	0.3748	0.0172		7	0.196822
				0.1282	0.2821	0.0256			0.0513				0.4872	0.0256		1	0.0408511
			0.1954		0.3218	0.0115							0.2414	0.0460	0.1839	1	0.0371717
				0.0616	0.2817	0.0100				0.0141				0.0976	0.5350	6	0.0835353
			0.3454	0.0323	0.2704			0.0125	0.2498			0.0895				4	0.212145
			0.2642	0.0189	0.5660			0.0755		0.0000				0.0755		1	0.0361644
		0.0395		0.0395	0.2368			0.0263					0.5789	0.0789		1	0.044878
					0.2653	0.0357				0.0117			0.2778	0.0388	0.3707	4	0.0815831
		0.0259		0.0461	0.7814			0.0000				0.0607		0.0859		3	0.0427125
		0.0000		0.1250	0.7500			0.0417		0.0417				0.0417		1	0.0183168
		0.0360		0.0562	0.3842			0.0122	0.4070			0.1044				27	0.105473
			0.7082	0.0150	0.1373				0.1073	0.0043		0.0279				1	0.273962
		0.0211		0.0355	0.3264				0.2474			0.0930	0.2767			8	0.136016
		0.0295		0.0533	0.4724				0.3314			0.0943		0.0191		17	0.141316
				0.0422	0.3998	0.0275				0.0109			0.4729	0.0467		5	0.042749
		0.0154		0.0241	0.3121				0.2713			0.0579			0.3191	6	0.13186
		0.0509		0.0344	0.2699	0.0160					0.5677			0.0610		19	0.0567101
				0.0384	0.3650	0.0056					0.1811		0.3433	0.0666		4	0.0551473
				0.0976	0.6005	0.0494				0.0260		0.1168		0.1097		4	0.0278204
			0.3369	0.0792	0.2232				0.1396			0.0848	0.1363			3	0.0999242
			0.4305	0.0500	0.2920				0.1313			0.0694		0.0267		3	0.0851042
			0.2492	0.0162	0.2387								0.2458	0.0601	0.1900	5	0.0889509
				0.0628	0.3914	0.0071				0.0107	0.4621			0.0660		19	0.0523923
			0.6774	0.0645		0.0000				0.0000	0.1935	0.0645				1	0.191667
						0.0084		0.0000			0.0962	0.0141	0.6271		0.2542	2	0.153491
					0.2513	0.0052					0.0529		0.3760	0.0282	0.2864	6	0.171058
				0.0150	0.2100	0.0045					0.2984			0.0254	0.4468	13	0.0919622
		0.0433		0.0113	0.2011								0.4223	0.0569	0.2652	10	0.0995936
				0.0870	0.0435	0.0000			0.0435					0.0000	0.8261	1	0.00380711
		0.1500		0.0000		0.0000							0.6500	0.0500	0.1500	1	0.0269231
			0.0755		0.3396	0.0189				0.0000				0.0755	0.4906	1	0.034898
		0.1087		0.0652	0.6522					0.0000		0.0435		0.1304		1	0.022963
				0.0251	0.1924				0.1614			0.0458	0.3227		0.2526	33	0.233277
		0.0175				0.0000				0.0000	0.0351		0.8421		0.1053	1	0.0725
				0.0067	0.1478				0.1982				0.4280	0.0223	0.1971	3	0.117974
		0.0312		0.0312				0.2500	0.4375	0.0000		0.2500				1	0.0284848
				0.0534	0.2998	0.0096			0.2545		0.2798	0.1028				131	0.124706
		0.1012		0.0369			0.3487	0.0159				0.0718			0.4255	92	0.106753
				0.0421	0.3841				0.1595			0.0661		0.0298	0.3185	19	0.140189
				0.0488	0.4146			0.0000	0.0976					0.1707	0.2683	1	0.121667
				0.0356	0.2686			0.0100	0.2961			0.0800			0.3097	17	0.164233
					0.3016	0.0476		0.0317		0.0159				0.0317	0.5714	1	0.0331915
				0.0503	0.3122	0.0082		0.0161			0.5552			0.0581		33	0.0617479
		0.1653		0.0653			0.5594	0.0217				0.1153		0.0731		37	0.0720177
		0.1079		0.0412			0.3319	0.0138				0.0672	0.4380			58	0.09021
		0.1331		0.0942			0.5381	0.0410		0.0332		0.1604				111	0.085361
				0.0311	0.2595			0.0056	0.2183			0.0471	0.4383			8	0.116118
		0.1041		0.0731			0.4020	0.0298	0.2671			0.1238				70	0.0801437
				0.0303	0.2727	0.0000			0.5152	0.0303				0.1515		1	0.096
				0.0953	0.3719	0.0221			0.3023	0.0207		0.1879				41	0.0836824
					0.4130	0.0045		0.0020			0.1185			0.0350	0.4269	5	0.14939
				0.0716	0.5005			0.0095	0.2936			0.1006		0.0242		22	0.136404
					0.3307	0.0000			0.2677		0.0236			0.0157	0.3622	1	0.13678
		0.1445		0.0754		0.0345	0.6304	0.0202				0.0951				84	0.0870594
		0.1186		0.0678		0.0000		0.0508			0.5424				0.2203	1	0.0757353
		0.0000		0.0085		0.0043		0.0128					0.9106		0.0638	1	0.118605
		0.1750		0.1750		0.0500				0.0750	0.4000	0.1250				1	0.623684
		0.0698		0.0000		0.0000				0.0465			0.8140		0.0698	1	0.0810811
					0.3750	0.0250			0.0250			0.0750		0.0500	0.4500	1	0.0109804
		0.0135		0.0067		0.0000					0.1111		0.7643		0.1044	1	0.192615
					0.2479	0.0085			0.1538				0.2564	0.1026	0.2308	1	0.0239837
		0.0720		0.0000		0.0000						0.0400	0.7760		0.1120	1	0.08
				0.0161	0.5933			0.0238		0.0000				0.0438	0.3230	2	0.160921
				0.0033		0.0000					0.3922	0.0098	0.3399		0.2549	1	0.192121
				0.1818	0.0909			0.1364		0.0000		0.5000		0.0909		1	0.0378947
		0.0176			0.4361			0.0000		0.0132				0.0485	0.4846	1	0.146667
		0.0293				0.0102		0.0612			0.1224		0.5717		0.2051	2	0.108919
		0.0465				0.0233		0.0233			0.7442	0.0698			0.0930	1	0.0618644
				0.0296	0.2519					0.0074		0.0148	0.6000	0.0963		1	0.0214947
				0.0213	0.4681					0.0213		0.0000		0.0426	0.4468	1	0.155
				0.0032	0.1153					0.0042			0.6258	0.0231	0.2285	3	0.181854
				0.0119	0.8002	0.0294		0.0040		0.0000				0.1545		2	0.0389637
				0.0148	0.1355							0.0145	0.5548	0.0056	0.2747	3	0.143542
				0.1146		0.0104		0.0208	0.6979	0.0312		0.1250				1	0.258929
		0.1023				0.0000		0.0455		0.0000	0.2727				0.5795	1	0.0586022
				0.1750		0.0000		0.0750		0.0000	0.6250	0.1250				1	0.0413793
		0.0275				0.0092		0.0183	0.4771		0.4404			0.0275		1	0.0290698
		0.0000			0.3514							0.0270	0.3243	0.1351	0.1622	1	0.0229787
		0.0345			0.3793	0.0000					0.2414			0.0345	0.3103	1	0.136
		0.0545		0.0680	0.4092				0.3070	0.0103		0.1510				4	0.0397932
				0.0367		0.0275			0.0275	0.0000	0.3578				0.5505	1	0.0448148
		0.0366			0.3902	0.0122				0.0366				0.0122	0.5122	1	0.0678947
				0.0057		0.0000		0.0000					0.9140	0.0029	0.0774	1	0.214706
				0.0328		0.0164		0.0000		0.0000			0.9016		0.0492	1	0.0344086
						0.0000				0.0000	0.2034		0.4407	0.0000	0.3559	1	0.0361702
				0.1795		0.0000		0.0256		0.0256	0.6923		0.0769			1	0.037069
		0.0973		0.0487			0.3097	0.0044				0.1195	0.3230	0.0973		1	0.0403509
	0.3595	0.0065	0.0392		0.2026				0.0523					0.0588	0.2810	1	0.106164
		0.0256			0.2821	0.0000				0.0000	0.3077			0.0256	0.3590	1	0.172
	0.4358		0.0380			0.0036					0.0651		0.4231	0.0090	0.0253	1	0.230738
				0.0444	0.0222			0.0000	0.0444			0.0222	0.8667	0.0000		1	0.0526316
0.0163		0.0642	0.5577	0.0374	0.1563				0.1175			0.0507				103	0.213963
	0.3415		0.4363			0.0027				0.0461	0.0352	0.0623			0.0759	1	0.250568
				0.0008	0.0645	0.0025					0.0323		0.6209	0.0049	0.2741	2	0.255412
			0.0569	0.0732	0.3333			0.0000	0.4228			0.1138		0.0000		1	0.5625
		0.0465		0.0521			0.2348	0.0181	0.2497			0.1170	0.2818			5	0.102328
		0.0000		0.0476			0.3333	0.0000	0.4762			0.0476		0.0952		1	0.1625
	0.2080		0.2434			0.0088					0.0841	0.0133	0.3850		0.0575	1	0.151111
			0.1773	0.0182	0.2727			0.0045	0.1955			0.0727	0.2591			1	0.157193
0.0290	0.0145	0.1159	0.7971	0.0435		0.0000						0.0000				1	0.243333
			0.2548	0.0343	0.1654	0.0073			0.1251		0.3468	0.0663				3	0.199326
		0.0993		0.0666			0.2906	0.0254	0.1634			0.0786			0.2761	6	0.157274
0.0135	0.0478	0.0551	0.7084	0.0139		0.0195					0.1418					27	0.181488
		0.0670		0.0290			0.2398	0.0141		0.0121		0.0696	0.5684			8	0.0744715
			0.5785	0.0268	0.1762			0.0077	0.1609	0.0038		0.0460				1	0.240889
		0.0849		0.0518			0.2835	0.0132		0.0347		0.0785			0.4534	8	0.0709717
				0.0204	0.2551			0.0051	0.2500	0.0000		0.0357			0.4337	1	0.106988
0.0128		0.0491	0.6426	0.0355	0.1868					0.0102				0.0629		8	0.0922294
				0.0086	0.1247			0.0052	0.1254			0.0350	0.5216		0.1796	8	0.35823
		0.0901		0.0273			0.2101	0.0071				0.0486	0.3772		0.2394	55	0.175836
0.0242		0.0944	0.4012	0.0535	0.2459				0.1393					0.0415		5	0.0906574
0.0000	0.0000	0.0000	0.9615	0.0000		0.0000		0.0385								1	0.0576923
			0.5385	0.0256	0.0769				0.0513	0.0000		0.0513			0.2564	1	0.0210753
	0.4246		0.2158	0.0124	0.2588			0.0080				0.0398		0.0407		3	0.143861
	0.4206		0.0748	0.0187	0.3645			0.0093						0.0467	0.0654	1	0.0506667
	0.1970	0.1155		0.0726			0.4750	0.0315		0.0204		0.0880				4	0.168745
	0.4626	0.0905		0.0390			0.2839	0.0070	0.0647			0.0523				2	0.209844
				0.0518	0.2251	0.0082			0.1898		0.1645	0.0862			0.2745	9	0.180991
	0.2484		0.3524	0.0229	0.1728				0.1497	0.0169		0.0369				6	0.157691
	0.2145		0.3416	0.0365	0.1974			0.0058	0.1555			0.0487				20	0.197344
	0.2913		0.2005	0.0191	0.1400				0.1069			0.0518	0.1904			7	0.123006
	0.0970		0.1866	0.0419	0.2057				0.2131			0.0550			0.2006	10	0.208059
				0.0260	0.0270	0.0000		0.0000			0.3943			0.0135	0.5392	2	0.0535548
	0.2822		0.2761	0.0061	0.0859				0.2393					0.0184	0.0920	1	0.0886486
				0.0545	0.0714	0.0000		0.0000			0.1947		0.6011	0.0783		2	0.111439
0.0540		0.0986	0.6114	0.0291		0.0289					0.1367			0.0413		5	0.0674064
	0.0476	0.0952		0.0476		0.0476			0.0952	0.0476	0.6190					1	0.0255556
	0.2091		0.3379	0.0221	0.2093				0.1561			0.0437		0.0220		8	0.19947
	0.3093	0.0811		0.0619			0.3334	0.0286				0.0532	0.1326			3	0.128533
	0.4166	0.0821		0.0317			0.3974	0.0181				0.0436		0.0106		2	0.145846
	0.3914	0.0802		0.0156			0.2596	0.0379				0.0481			0.1672	4	0.119143
0.0325		0.0535	0.8132	0.0429		0.0232		0.0099		0.0249						11	0.0956621
0.0185	0.0119	0.0476	0.8730	0.0489		0.0000			0.0000							2	0.141548
0.0127		0.0892	0.7452	0.0318		0.0127		0.0000	0.1083							1	0.0777273
	0.1031		0.2628	0.0412	0.2469	0.0050			0.2502			0.0908				7	0.23548
	0.2154		0.5077	0.0000	0.1077	0.0462			0.0154					0.1077		1	0.0370968
				0.0675	0.2607	0.0208			0.2390	0.0109	0.2577	0.1433				14	0.12323
				0.0341	0.1705	0.0000			0.0114	0.0000	0.7841			0.0000		1	0.0642857
				0.0496	0.4962	0.0042			0.3072	0.0063		0.0951		0.0414		4	0.0885372
	0.1429		0.2631	0.0238	0.5265	0.0038				0.0000				0.0400		2	0.279701
				0.0370	0.2593	0.0370			0.1481	0.0000		0.0370			0.4815	1	0.0497143
	0.2106		0.4762	0.0149	0.1153	0.0126					0.1310			0.0394		16	0.147707
	0.3103		0.3793	0.1379	0.0000	0.0000						0.1379		0.0345		1	0.134286
	0.0588		0.9412	0.0000	0.0000	0.0000								0.0000	0.0000	1	0.114783
				0.0613	0.1901	0.0151			0.1618		0.1345	0.0807	0.3565			7	0.122058
				0.0507	0.3200	0.0111			0.1306		0.3719	0.0696		0.0460		8	0.0930028
				0.0330	0.1815	0.0099			0.2244		0.1815			0.0660	0.3036	1	0.0966423
				0.0129	0.1915	0.0096					0.3967	0.0387		0.0225	0.3282	2	0.129657
	0.0201		0.0067	0.0000	0.1879							0.0268	0.7315	0.0268		1	0.140909
				0.0595	0.3929	0.0000		0.0119			0.4286	0.0714		0.0357		1	0.075102
0.0083	0.0615	0.0553	0.8169	0.0286		0.0205				0.0090						7	0.101749
0.0069	0.1489	0.0573	0.6653	0.0075	0.0666									0.0474		11	0.127576
				0.0696	0.2747	0.0063			0.2713			0.1070		0.0273	0.2437	3	0.163766
				0.0073	0.0269	0.0000				0.0000	0.1856		0.7784	0.0018		2	0.0953631
				0.0402	0.1081	0.0512				0.0485	0.2548			0.0598	0.4373	4	0.0989812
0.0097		0.0757	0.4722	0.0079	0.1528									0.0409	0.2409	35	0.118718
0.0071		0.1202	0.6194	0.0344		0.0000		0.0204							0.1986	3	0.121222
0.0110		0.0734	0.4270	0.0154	0.1445								0.2747	0.0541		10	0.133806
	0.1618		0.0221		0.2623	0.0294					0.0784			0.0343	0.4118	2	0.0515
	0.2729		0.0682		0.0362	0.0128							0.4371	0.0171	0.1557	1	0.1675
			0.2866	0.0764	0.2229				0.0892			0.0764	0.2420	0.0064		1	0.0770732
0.0130		0.0753	0.6703	0.0206	0.1539							0.0174		0.0493		14	0.107418
	0.4912		0.3509		0.0702			0.0175				0.0526		0.0000	0.0175	1	0.045
	0.4142		0.1953		0.1538					0.0059		0.0059		0.0473	0.1775	1	0.295
	0.2400	0.0100	0.0700							0.0300		0.0100	0.5300		0.1100	1	0.0772727
0.0253		0.0378	0.6248	0.0314		0.0190		0.0053			0.2564					28	0.117785
	0.0364	0.0000		0.0000	0.1636	0.0182							0.7818	0.0000		1	0.0327778
				0.1254	0.3137	0.0212		0.0211	0.2658	0.0246		0.2283				3	0.167075
	0.2070		0.1188	0.0007	0.1693								0.2122	0.0660	0.2261	3	0.154214
				0.0738	0.4461	0.0134		0.0123		0.0102				0.0931	0.3511	2	0.0519443
	0.3128	0.0973		0.0590		0.0211	0.4381	0.0046				0.0672				4	0.0685295
	0.0200		0.1600	0.0400		0.0000		0.0200	0.1600		0.6000					1	0.147619
				0.1069	0.5533	0.0164		0.0274		0.0549		0.1425		0.0987		2	0.0446863
				0.0250	0.1000	0.1000		0.1750		0.1000	0.5000			0.0000		1	0.0415094
				0.0545	0.3818	0.0000		0.0182	0.4273			0.0909			0.0273	1	0.386667
				0.0630	0.3215	0.0012		0.0283	0.2956			0.0891	0.2013			2	0.147817
	0.0385		0.0769	0.1923		0.0000			0.0385		0.3077		0.3462			1	0.0791667
				0.0714	0.3929	0.0000		0.0357	0.2143		0.2500			0.0357		1	0.024
				0.0474	0.2547	0.0094		0.0164	0.2242		0.3529	0.0950				36	0.118753
				0.0326	0.3491	0.0069			0.1867			0.0437	0.3673	0.0137		2	0.179791
				0.0415	0.1696	0.0147			0.1189			0.0676	0.2994		0.2883	4	0.163237
	0.1053		0.4474	0.0263		0.0000					0.0789	0.1053			0.2368	1	0.054717
	0.3548	0.0323		0.0000	0.2258	0.0323								0.0645	0.2903	1	0.0242857
	0.4872		0.1538	0.0256	0.0513							0.0513		0.0256	0.2051	1	0.29
				0.0308	0.3792			0.0027	0.2414			0.0866		0.0129	0.2464	4	0.144334
		0.0854		0.0390		0.0083	0.2497	0.0095				0.1030			0.5051	3	0.0854113
	0.7157	0.0102	0.0711	0.0051								0.0152	0.1117		0.0711	1	0.121512
		0.0100		0.1050	0.3850	0.0300			0.3550			0.0800		0.0350		1	0.0805556
		0.0370		0.0506	0.2652	0.0074			0.2385		0.3078	0.0935				8	0.106327
		0.0306		0.0606	0.3560	0.0080			0.3816	0.0241		0.1391				5	0.0948825
0.0365		0.0855	0.4514	0.0419		0.0368				0.0084			0.3396			6	0.0626555
0.0484		0.0492	0.6426	0.0410		0.1167				0.0099				0.0922		3	0.0426472
0.0140		0.0677	0.7257	0.0266	0.1227			0.0044						0.0391		15	0.122829
		0.0962		0.0385	0.3077	0.0192			0.3462			0.0962			0.0962	1	0.102857
		0.0361		0.0361	0.3373	0.0120		0.0000					0.5422	0.0361		1	0.0669014
		0.0612		0.0408	0.3878	0.0204		0.0000	0.3673			0.1224				1	0.0815385
0.0253		0.0422	0.6709	0.0422		0.0169				0.0211					0.1814	1	0.131579
0.0239		0.0486	0.6581	0.0157		0.0243					0.2048	0.0246				20	0.128803
				0.0182	0.1710				0.1923	0.0098		0.0580	0.3808		0.1699	6	0.185292
				0.0242	0.4360				0.2837	0.0000		0.0519		0.0138	0.1903	1	0.148916
				0.0581	0.2752				0.1582			0.0718	0.1993	0.0151	0.2223	7	0.20442
		0.0133		0.0279	0.4364	0.0140		0.0235			0.4398			0.0451		3	0.0915702
0.0199		0.0788	0.2822	0.0016									0.3482	0.0411	0.2283	2	0.146426
0.0000	0.2609	0.1304	0.3478	0.0000										0.0435	0.2174	1	0.023
		0.1377		0.0687			0.4730	0.0268	0.1443	0.0247		0.1248				5	0.193226
0.0000	0.0000	0.0595	0.6786	0.0000						0.0000			0.2619			1	0.069434
		0.1031		0.0653	0.2265		0.2954	0.0125	0.1769			0.1204				85	0.18702
0.0208	0.4010	0.0729	0.3854	0.0417						0.0156					0.0625	1	0.112571
0.0325		0.0460	0.6730	0.0379		0.0227				0.0230	0.1649					25	0.0992925
0.0426	0.1915	0.0638	0.6383	0.0000								0.0213	0.0426			1	0.0431373
0.0000	0.4306	0.0347	0.4167	0.0000								0.0139			0.1042	1	0.1
						0.0000		0.0040	0.2885		0.0474	0.0632	0.4348		0.1621	1	0.128365
		0.0067		0.0022	0.3192	0.0112						0.0045		0.0179	0.6384	1	0.197244
		0.0192		0.0577	0.5577	0.0192					0.1154			0.0577	0.1731	1	0.0321951
		0.3363		0.0000	0.1395	0.0332					0.2858		0.1326	0.0726		2	0.0933333
		0.0799		0.0145	0.3979	0.0000					0.3346	0.0944		0.0788		3	0.0435209
		0.0800		0.0000	0.1200	0.0400				0.0400				0.0800	0.6400	1	0.208571
		0.0800		0.0800	0.2000	0.1200				0.0400	0.4200			0.0600		1	0.0291892
0.0072	0.1559	0.0608	0.3754	0.0073									0.2352		0.1581	8	0.186353
0.0213		0.0670	0.7883	0.0396		0.0240				0.0289		0.0308				6	0.120241
0.0506	0.2025	0.0759	0.6329	0.0000						0.0380		0.0000				1	0.0762791
0.0058		0.0138	0.1861	0.0018								0.0213	0.6099		0.1614	4	0.19837
0.0215		0.0473	0.3687	0.0240						0.0226			0.2347		0.2811	5	0.161521
0.0833		0.0278	0.8611	0.0139				0.0000	0.0000	0.0139						1	0.0675556
0.0139		0.2252	0.4720	0.0268			0.2183	0.0068				0.0369				123	0.222569
0.0000		0.0344	0.6175	0.0656	0.1342	0.0185								0.1298		4	0.0674028
		0.1625	0.1579	0.1019		0.0047	0.4779	0.0278				0.0672				2	0.0542006
0.0185		0.0653	0.5749	0.0173		0.0226					0.1169		0.1846			15	0.116651
					0.1807	0.0000			0.2530	0.0120	0.0361			0.0723	0.4458	1	0.110435
0.0088		0.0885	0.7965	0.0354				0.0088	0.0442			0.0177				1	0.08
					0.1818	0.0000			0.0000	0.0000			0.4091	0.0455	0.3636	1	0.0352
		0.0968	0.4516	0.0968			0.1935	0.0000		0.1613		0.0000				1	0.0474194
		0.1454	0.2789	0.0264			0.3214	0.0064				0.0687	0.1528			2	0.235076
		0.1872	0.2452	0.0956			0.3007	0.0327				0.1053		0.0334		3	0.0734492
		0.1325	0.2289	0.0241			0.4458	0.0361				0.1205			0.0120	1	0.056
0.0246		0.0577	0.3806	0.0167		0.0413						0.0082	0.4710			2	0.0191529
0.0142		0.0432	0.4104	0.0138		0.0087					0.1679				0.3419	21	0.129003
0.0285		0.0203	0.4115	0.0163		0.0762							0.2262		0.2210	3	0.110611
				0.0246	0.1724					0.0296		0.0000	0.4483	0.0296	0.2956	1	0.132
0.0500		0.1000	0.6750	0.1250				0.0000	0.0000						0.0500	1	0.0747826
0.0232		0.0774	0.5576	0.0404				0.0077		0.0236			0.2700			3	0.246401
				0.0755		0.0000		0.0000	0.5472			0.1509		0.0377	0.1887	1	0.211875
0.0080		0.0383	0.2813	0.0048					0.0965				0.3720		0.1992	7	0.194104
0.0456		0.0747	0.5602	0.0249					0.0996			0.0332	0.1618			1	0.136667
				0.0163		0.0054		0.0054		0.0000	0.2826		0.3370		0.3533	1	0.189623
0.0234		0.0430	0.4805	0.0312					0.0742	0.0039					0.3438	1	0.129383
0.0294		0.0588	0.5588	0.1176					0.0882	0.0294		0.1176				1	0.0253333
0.0470		0.0766	0.7433	0.0587				0.0186		0.0111		0.0447				3	0.0848971
0.0144		0.0706	0.3324	0.0095				0.0066					0.3673		0.1992	7	0.224257
0.0228		0.0872	0.5961	0.0049				0.0047				0.0202			0.2640	3	0.103647
0.0170		0.1162	0.6284	0.0600				0.0206				0.0565		0.1013		2	0.128643
		0.0333	0.5333	0.0000	0.2000	0.0333			0.1000			0.1000				1	0.0235294
0.0000		0.0571	0.7286	0.0286				0.0143				0.0143	0.1571			1	0.0718182
					0.3710	0.0035		0.0141		0.0000			0.1590	0.0707	0.3816	1	0.144304
0.0000		0.0192	0.5962	0.0192				0.1346		0.0769				0.1538		1	0.121951
0.0275		0.1098	0.7765	0.0235				0.0235					0.0275	0.0118		1	0.290811
						0.0000			0.2222	0.0370	0.2222		0.0741	0.0370	0.4074	1	0.26
	0.2188		0.6250	0.0000	0.0938	0.0625		0.0000						0.0000		1	0.0192
	0.1724			0.0000	0.1724	0.0345			0.2759		0.1724			0.1724		1	0.186667
		0.1322		0.0781		0.0101	0.4411	0.0295	0.1891			0.1198				3	0.120956
	0.3548			0.0323	0.0968				0.0645	0.0645		0.1290			0.2581	1	0.030137
	0.0500	0.1000	0.3500	0.0500				0.0000	0.3000				0.1500			1	0.175
0.0177		0.0348	0.6399	0.0287		0.0161			0.0197		0.2431					7	0.118594
	0.2557	0.0930	0.3592	0.0225			0.2149	0.0113				0.0434				89	0.167204
0.0074	0.0632	0.0669	0.8587	0.0000				0.0000						0.0037		1	0.328235
		0.0998		0.0547		0.0249	0.4572	0.0220			0.2429	0.0986				172	0.119503
0.0270	0.2162	0.0676	0.4865	0.0405				0.0000							0.1622	1	0.107879
	0.2068			0.0353	0.2152	0.0073			0.2080		0.2560	0.0713				11	0.128352
0.0152	0.4318	0.0379	0.3864	0.0530					0.0758			0.0000				1	0.256923
		0.1453		0.0922		0.0315	0.5318	0.0326		0.0346		0.1319				43	0.0918946
	0.0943			0.1321	0.2264			0.0000	0.3962			0.1321		0.0189		1	0.126667
	0.1287			0.0992	0.2252	0.0000			0.3244			0.1555		0.0670		1	0.373853
	0.2632	0.0227	0.3281	0.0191	0.1714				0.1544			0.0411				15	0.16865
	0.3505	0.0467	0.4206	0.0093	0.1355							0.0047		0.0327		1	0.168889
	0.2867			0.0133	0.2333	0.0000							0.2467	0.0600	0.1600	1	0.0557798
	0.1674	0.0186	0.0744	0.0047	0.2558									0.0326	0.4465	1	0.07488
	0.0000			0.0000	0.0417	0.0417					0.6250	0.2917		0.0000		1	0.0666667
	0.5873			0.0000	0.3135	0.0040				0.0079	0.0556			0.0317		1	0.112549
	0.1945	0.1345	0.2487	0.0287	0.3361			0.0172						0.0402		2	0.0425415
0.0097	0.0388	0.0874	0.8447	0.0000				0.0000					0.0194			1	0.124571
	0.1769			0.0136	0.1054				0.1259			0.0442	0.4966		0.0374	1	0.236863
		0.0285		0.0295	0.2653				0.1427			0.0548	0.2342		0.2451	3	0.147084
0.0333	0.0333	0.0000	0.9000	0.0000					0.0333	0.0000						1	0.0538462
	0.0690	0.0345	0.5862	0.0172		0.0000		0.0000			0.2931					1	0.04375
		0.1132		0.0540	0.2337		0.4541	0.0147				0.0675		0.0628		104	0.104094
	0.5210	0.0168	0.3866	0.0084		0.0084				0.0084		0.0504				1	0.114062
0.0316		0.0211	0.7789	0.0737		0.0526			0.0105	0.0316						1	0.0332967
				0.0000	0.0143			0.0429		0.0000			0.7857	0.0000	0.1571	1	0.0875676
	0.3294			0.0588	0.2941	0.0471			0.2000	0.0000		0.0706				1	0.0777551
0.0185	0.0147	0.0920	0.6786	0.0185				0.0000	0.1776							2	0.0576042
		0.0500		0.0375	0.3125			0.0063	0.3875			0.0875	0.1187			1	0.107302
		0.0374		0.0505	0.4488			0.0159	0.3436			0.0995		0.0043		2	0.214
		0.0063		0.0809	0.3913			0.0210	0.2608	0.0105		0.2292				2	0.0768735
		0.0082		0.0702	0.4762				0.3178	0.0000		0.1071		0.0205		2	0.247343
		0.1772		0.0576		0.0060	0.4275	0.0153				0.0832	0.2332			5	0.103599
		0.2208		0.0760		0.0298	0.5593	0.0207				0.0730		0.0203		4	0.0913958
0.0077	0.4821	0.0416	0.4126	0.0161				0.0083				0.0317				4	0.0974998
		0.0385		0.1026	0.3333				0.1667	0.0000		0.0513			0.3077	1	0.22
0.0321	0.1336	0.0634	0.7190	0.0106				0.0101		0.0313						3	0.088906
	0.0161			0.0262	0.3649	0.0000				0.0161				0.0376	0.5390	2	0.10169
0.0000		0.0227	0.9545	0.0000		0.0000			0.0000			0.0227				1	0.16
		0.0192		0.0777	0.3989				0.3119	0.0274		0.1467	0.0182			2	0.424515
		0.0690		0.1034	0.3793			0.1379		0.0345		0.2759		0.0000		1	0.019186
0.0075		0.1004	0.4906	0.0197			0.1172	0.0040				0.0141	0.2465			4	0.181679
0.0125		0.2443	0.4547	0.0399			0.1578	0.0148				0.0256		0.0504		6	0.298473
0.0141		0.1673	0.3819	0.0248			0.1794	0.0052				0.0232			0.2041	6	0.221476
	0.0267	0.0133			0.3467	0.0000		0.0267			0.0400			0.0200	0.5267	1	0.115
				0.0361	0.3408	0.0030			0.2013		0.1052	0.0701		0.0137	0.2298	4	0.182964
	0.2556	0.0907		0.0407			0.1880	0.0028				0.0778	0.2093		0.1352	2	0.116828
0.0138	0.1243	0.1675	0.5077	0.0165			0.1406	0.0079				0.0217				17	0.3731
	0.2983	0.0824	0.3747	0.0188			0.1773	0.0072		0.0097		0.0316				6	0.297562
				0.0262	0.1537	0.0008			0.1914		0.0437	0.0397	0.2598		0.2847	3	0.232457
	0.1268		0.5079	0.0045	0.0221	0.0218		0.0000			0.3080			0.0089		2	0.131591
	0.6667		0.2083	0.0000	0.0417	0.0000		0.0417	0.0000			0.0417				1	0.0722222
0.0230		0.0690	0.5977	0.0498		0.0000		0.0000		0.0000					0.2605	1	0.2125
0.0413		0.0429	0.7212	0.0969		0.0000		0.0286		0.0270		0.0421				2	0.18413
0.0227	0.0455	0.0227	0.6591	0.0682		0.0000		0.0000			0.1818					1	0.104286
0.0180		0.0643	0.6088	0.0450	0.1165	0.0090			0.0953			0.0431				7	0.213018
0.0299	0.0548	0.0507	0.7790	0.0179		0.0299			0.0100	0.0278						2	0.109372
0.0083	0.0301	0.0335	0.6095	0.0445		0.0083			0.0826		0.1833					2	0.137138
				0.0541	0.4595	0.0000			0.2703	0.0000	0.0811	0.1351		0.0000		1	0.024127
				0.0515	0.2217	0.0068			0.1716	0.0054	0.2425	0.1224			0.1780	4	0.120409
0.0204		0.1658	0.4496	0.0577			0.2169	0.0094		0.0318		0.0483				14	0.154547
0.0303		0.0758	0.2121	0.0000		0.0455							0.3788	0.0303	0.2273	1	0.10069
				0.0000	0.4615	0.0256			0.0769	0.0256		0.0256		0.0513	0.3333	1	0.012
	0.3754	0.0403	0.2158	0.0112			0.1089	0.0053				0.0334			0.2097	13	0.207282
	0.2697	0.1381	0.2321	0.0248			0.1960	0.0182				0.0488		0.0723		3	0.421878
	0.2422	0.0646	0.2809	0.0269			0.1768	0.0066				0.0202	0.1819			4	0.235658
	0.3810	0.0000	0.4286	0.0000		0.0000		0.0000			0.0952		0.0952			1	0.0672
0.0000		0.0067	0.6333	0.0467	0.2067	0.0000		0.0133						0.0933		1	0.358947
	0.0514	0.0835	0.1613	0.0688			0.2479	0.0416	0.2576			0.0879				4	0.145242
0.0028		0.0530	0.2564	0.0360		0.0028					0.1092		0.3343		0.2054	4	0.144201
0.0154		0.1051	0.6413	0.0311			0.1203	0.0014	0.0556			0.0297				2	0.148148
				0.0147	0.2715	0.0038			0.1681		0.1082	0.0574	0.3617	0.0145		3	0.12379
				0.2373	0.2373	0.0042			0.1949	0.0085		0.2373	0.0381		0.0424	1	0.27
	0.3225	0.0443	0.3355	0.0391		0.0208	0.1650	0.0310				0.0418				11	0.15969
0.0214		0.0451	0.5260	0.0523		0.0017				0.0316	0.2930	0.0288				4	0.107176
0.0014		0.0098	0.1997	0.0084		0.0000			0.1195	0.0014			0.6596			1	0.179632
	0.1943	0.0239		0.0295	0.3341	0.0045			0.2898		0.0227	0.1011				2	0.0904938
0.0000		0.0750	0.6109	0.0250		0.0217		0.0000			0.1989			0.0685		2	0.047985
0.0000		0.0387	0.5806	0.0516		0.0065		0.0065			0.2774				0.0387	1	0.2512
	0.0597	0.0308	0.1542	0.0513	0.2400				0.3018	0.0370		0.1252				2	0.0883333
0.0258	0.3041	0.0464	0.5825	0.0155		0.0000				0.0206		0.0052				1	0.15973
0.0000	0.0751	0.0694	0.8208	0.0116		0.0058				0.0116				0.0058		1	0.147761
0.0170	0.2695	0.0900	0.4209	0.0000		0.0145					0.0339		0.1542			2	0.158385
0.0000	0.1613	0.0323	0.5484	0.0323		0.0000					0.1613			0.0645		1	0.476
0.0254		0.1356	0.6610	0.0169		0.0169		0.0085			0.0339		0.1017			1	0.141818
	0.3519	0.0185	0.4691	0.0123	0.0247			0.0000					0.1049	0.0185		1	0.1328
	0.1916	0.0286	0.2234	0.0448	0.1848			0.0110	0.2180			0.0978				2	0.146692
0.0000		0.4043	0.4043	0.0638		0.0000				0.0426		0.0000	0.0851			1	0.662727
0.0909		0.0682	0.5227	0.0682		0.0000				0.0227	0.1364				0.0909	1	0.0836364
0.0682		0.0455	0.6818	0.0568		0.0341				0.0682	0.0341			0.0114		1	0.102703
	0.1356	0.0508	0.1525	0.0508	0.3051	0.0000			0.2712			0.0339				1	0.102857
				0.0000	0.2500	0.0000				0.0417		0.0417	0.2500	0.0833	0.3333	1	0.5
	0.1429	0.0381	0.5048	0.0286	0.1619	0.0095			0.0952					0.0190		1	0.078481
0.0153		0.0343	0.5063	0.0252		0.0086				0.0153	0.1030		0.2919			2	0.118586
0.0000	0.2381	0.0476	0.0952	0.0000									0.5714	0.0000	0.0476	1	0.11
0.0102		0.0358	0.4399	0.0051		0.0000			0.0051		0.0358				0.4680	1	0.210526
0.0357	0.1071	0.1071	0.4643	0.0000		0.0000					0.0714				0.2143	1	0.135294
0.0219		0.0693	0.2841	0.0093		0.0071				0.0091			0.3572		0.2420	3	0.240021
0.0000		0.0560	0.3280	0.0000				0.0160				0.0160	0.4240		0.1600	1	0.0951389
				0.0000	0.0000	0.0111			0.0667		0.6556		0.0778	0.0111	0.1778	1	0.08
0.0000	0.1905	0.0000	0.3810	0.0000				0.0476	0.2381				0.1429			1	0.145833
0.0040		0.0437	0.5317	0.0079		0.0000			0.3333		0.0317	0.0476				1	0.1064
0.0224		0.0588	0.4174	0.0280		0.0140			0.1204		0.1261		0.2129			1	0.183478
				0.0500		0.0000		0.0500		0.0500	0.0500		0.2500	0.0500	0.5000	1	0.283636
0.0000	0.2720	0.0000	0.0227	0.0028		0.0000							0.6629		0.0397	1	0.624348
	0.1649	0.1443		0.1134		0.0000	0.4536	0.0206				0.0722			0.0309	1	0.21
	0.6250	0.0625		0.0750		0.0000	0.1875	0.0250				0.0125		0.0125		1	0.0705882
	0.2039	0.1007		0.0545		0.0158	0.4089	0.0207			0.1441	0.0514				8	0.159917
	0.2015	0.2324		0.0820		0.0424	0.3050	0.0327		0.0121		0.0918				2	0.0650174
0.0148		0.0404	0.4887	0.0428		0.0234		0.0282			0.2802	0.0815				4	0.0855034
	0.1074	0.0661	0.1736			0.0248				0.0248	0.1488	0.1240			0.3306	1	0.0732414
				0.0662	0.3113			0.0066	0.2715	0.0066		0.0464		0.0132	0.2781	1	0.189796
0.0246	0.0190	0.0497	0.7530	0.0276		0.0246				0.0319	0.0695					2	0.0732719
				0.0258	0.1127			0.0026	0.1245	0.0147		0.0104	0.5329		0.1764	3	0.220219
	0.5833	0.0556	0.1389	0.0278	0.1389							0.0556	0.0000	0.0000		1	0.189231
	0.3798	0.0880		0.0416	0.0872		0.3075	0.0144				0.0613		0.0201		4	0.159258
	0.1215	0.0228		0.0389	0.3739		0.0560	0.0039	0.2911			0.0918				3	0.234133
0.0385		0.0653	0.5081	0.0315		0.0139			0.1373	0.0140	0.1914					3	0.07841
0.0115	0.2392	0.0500	0.4965	0.0142		0.0270					0.1337	0.0280				4	0.168051
	0.2980		0.3733	0.0092	0.2120					0.0015		0.0077		0.0768	0.0215	1	0.360106
0.0071		0.0000	0.5292	0.0345		0.0071		0.0071		0.0279	0.3871					3	0.105461
		0.1164		0.0434		0.0218	0.4057	0.0187			0.1468	0.0671	0.1802			10	0.11975
		0.0940		0.0658		0.0169	0.4507	0.0207		0.0078		0.0902			0.2538	3	0.154124
		0.2815		0.0865		0.0474	0.2981	0.0379		0.0221		0.1562		0.0703		2	0.0709797
		0.1107		0.0875		0.0521	0.4160	0.0179		0.0300		0.0806	0.2054			2	0.0807399
		0.1069		0.0617		0.0256	0.3782	0.0225		0.0292	0.2549	0.1211				24	0.0925664
0.0161		0.0585	0.5454	0.0306	0.1961				0.0942			0.0316		0.0276		8	0.295913
	0.0882		0.4412	0.0588	0.1471	0.0000		0.0294						0.0588	0.1765	1	0.155455
	0.0165			0.0714	0.3736	0.0275		0.0055	0.3187	0.0275		0.1593				1	0.102857
		0.0918		0.0302		0.0252	0.2919	0.0274			0.4276	0.0701		0.0358		6	0.112313
	0.4588			0.0000	0.2294	0.0059		0.0000	0.1647		0.0824	0.0588				1	0.232258
	0.2273			0.0000	0.1364	0.0455		0.0455	0.3636				0.0455	0.1364		1	0.306923
	0.3191			0.1064	0.1702	0.0000		0.0213				0.1064		0.0426	0.2340	1	0.315
	0.5314			0.0455	0.2273	0.0227			0.0455	0.0000	0.0357	0.0920				2	0.0623077
	0.0448			0.0299	0.4030	0.0000			0.3433	0.0000		0.1791		0.0000		1	0.292
	0.0588			0.0381	0.5467	0.0035			0.1765		0.0900	0.0623		0.0242		1	0.111724
	0.2553			0.0106	0.2553	0.0000			0.2553		0.0213	0.0638			0.1383	1	0.1648
0.0185		0.0629	0.4547	0.0311	0.1554				0.0940			0.0410	0.1424			3	0.232908
		0.0858		0.0336		0.0317	0.2369	0.0075	0.1306			0.0541			0.4198	1	0.402597
	0.0374			0.0654	0.3832	0.0000		0.0093	0.3925			0.1121		0.0000		1	0.233333
		0.0617		0.0657		0.0157	0.3615	0.0215	0.1682		0.1896	0.1161				8	0.118296
		0.0793		0.0323		0.0149	0.2265	0.0114			0.1598	0.0522			0.4235	12	0.136657
		0.0690		0.0257		0.0082	0.2376	0.0039				0.0202	0.3143		0.3211	5	0.127516
0.0106		0.0531	0.4444	0.0052	0.1372							0.0117		0.0542	0.2835	6	0.207985
0.0141	0.1430	0.0665	0.4487	0.0288	0.1174				0.1371			0.0444				12	0.199639
			0.2414	0.1379	0.2414			0.0000	0.1724			0.1379		0.0000	0.0690	1	0.0356757
0.0167		0.2000	0.5000	0.0333	0.1333					0.0167		0.0000		0.1000		1	0.331429
			0.5181	0.0602	0.0000	0.0361				0.0241	0.0964		0.1566	0.1084		1	0.473529
			0.4242	0.0909	0.0303	0.0000				0.0606	0.1212	0.0909		0.1818		1	0.10641
			0.0704	0.1690	0.2676	0.0282			0.2042			0.1901		0.0211	0.0493	1	0.101053
			0.1579	0.0702	0.2105	0.0000			0.2281		0.2281	0.0877		0.0175		1	0.136154
		0.0427		0.0128		0.0043	0.1581	0.0043				0.0342	0.6838	0.0598		1	0.0654971
			0.3269	0.0192	0.1731	0.0192		0.0577	0.0577		0.3269	0.0192				1	0.128
0.0114	0.0568	0.1023	0.3409	0.0341	0.3182			0.0227						0.1136		1	0.075942
0.0157		0.0787	0.7165	0.0079	0.0787				0.0157				0.0000	0.0866		1	0.0740541
0.0072		0.0491	0.4027	0.0234	0.1117				0.1032			0.0342			0.2685	10	0.226116
		0.1389		0.0278			0.3333	0.0000				0.0278	0.2778	0.0278	0.1667	1	0.024
		0.0381		0.0184			0.1155	0.0026		0.0093		0.0452	0.5301		0.2406	2	0.18354
		0.0301		0.0000			0.0843	0.0000	0.0000			0.0181	0.5361		0.3313	1	0.27
		0.0682		0.0341			0.3295	0.0795	0.2159	0.0114		0.1250	0.1364			1	0.0990385
		0.0476		0.0952		0.0000	0.2857	0.0476				0.0476		0.1429	0.3333	1	0.0816667
0.0108		0.1050	0.4079	0.1012	0.0779				0.0633					0.0410	0.1930	3	0.0728771
		0.0975		0.0892		0.0099	0.4477	0.0110	0.1238	0.0134		0.2075				3	0.079921
	0.0571			0.1111	0.3213			0.0030	0.2733	0.0330		0.1802			0.0210	1	0.178061
	0.2254			0.0061	0.1189				0.1475	0.0020		0.0205	0.3750		0.1045	1	0.156535
		0.0408		0.0351	0.3286	0.0000		0.0102	0.3071		0.2050	0.0731				3	0.147246
0.0135		0.0586	0.6306	0.0360	0.2027			0.0135				0.0135		0.0315		1	0.119529
		0.0507		0.0362	0.3913	0.0290		0.0072	0.3696	0.0072		0.1087				1	0.102055
		0.1501		0.0754	0.0859	0.0250	0.5463	0.0149				0.0575		0.0449		4	0.116627
0.0357		0.0536	0.7857	0.0179	0.0357			0.0179		0.0089				0.0446		1	0.0898113
0.0455	0.0227	0.0455	0.5455	0.0682	0.0455	0.0000								0.2273		1	0.172174
		0.0925		0.0580	0.2244	0.0295	0.2955	0.0184	0.1800			0.1017				6	0.142945
0.0166		0.0369	0.8397	0.0085	0.0654			0.0085	0.0041					0.0203		2	0.183654
0.0071		0.0550	0.3168	0.0079	0.2099			0.0017						0.0661	0.3355	3	0.181659
0.0226		0.0715	0.4736	0.0538	0.1761			0.0124	0.1354			0.0547				25	0.222379
		0.1276	0.3717	0.0363	0.0469		0.3242	0.0073				0.0638		0.0222		2	0.120105
0.0109		0.0463	0.3517	0.0077	0.2222	0.0187								0.0492	0.2932	7	0.126236
0.0181		0.0678	0.5637	0.0272	0.0951	0.0077					0.1771			0.0433		17	0.140577
		0.1654	0.0677	0.0977		0.0827	0.4060	0.0075			0.0451	0.1278				1	0.0516456
		0.0800	0.2800	0.0400		0.0000	0.2800	0.0400				0.0400			0.2400	1	0.203077
0.0165		0.0279	0.6354	0.0428	0.1872	0.0131				0.0189				0.0581		5	0.109378
		0.0279	0.4365	0.0372			0.1084	0.0217		0.0124		0.0526	0.3034			1	0.144397
		0.1078	0.1276	0.0798			0.2369	0.0030				0.0328	0.2359		0.1764	2	0.117256
		0.0746	0.4925	0.0299	0.0746	0.0149			0.1642		0.0746	0.0746				1	0.142857
		0.2083		0.0000	0.2917	0.0000		0.0000	0.2083			0.0000			0.2917	1	0.392
		0.0000		0.0241	0.4699	0.0060			0.3554	0.0000	0.0422	0.1024				1	0.376
		0.0974		0.0130	0.0974	0.0195			0.0584		0.2792	0.0195			0.4156	1	0.134167
		0.0120		0.0000	0.0000					0.0000		0.0241	0.7711	0.0000	0.1928	1	0.174
		0.0033		0.0281	0.3295				0.1242			0.0348	0.1987	0.0166	0.2649	1	0.261935
		0.0112		0.0112	0.0674				0.2247	0.0112			0.4382	0.0112	0.2247	1	0.0962264
		0.0205		0.0548	0.3767				0.3562	0.0000		0.0753		0.0000	0.1164	1	0.099375
		0.1065		0.0417	0.1515		0.3139	0.0096				0.0621		0.0487	0.2660	23	0.140184
		0.1033		0.0278	0.1219		0.4163	0.0043				0.0471	0.2524	0.0269		3	0.153153
		0.1298		0.0916	0.1808		0.3966	0.0184		0.0212		0.0939		0.0675		13	0.0979777
		0.0720		0.0299	0.1487		0.2283	0.0114	0.1430			0.0825			0.2843	6	0.240036
		0.0795		0.0561	0.2359		0.2292	0.0118	0.2243			0.1161		0.0471		14	0.19919
		0.1908		0.0854	0.1383		0.2264	0.0120	0.0774			0.1159	0.1538			3	0.156353
		0.0357		0.1071	0.0714		0.1786	0.0714	0.3929	0.0357		0.1071				1	0.1125
0.0169		0.0678	0.6186	0.0085	0.1949				0.0085	0.0000				0.0847		1	0.0884211
0.0211		0.0487	0.4630	0.0459	0.2121				0.1354	0.0142		0.0598				13	0.209337
		0.0049		0.0000	0.0874	0.0049						0.0049	0.4854	0.0146	0.3981	1	0.100909
		0.0909		0.0909	0.0909	0.0000					0.0455		0.3636	0.0000	0.3182	1	0.239167
		0.0172		0.0086	0.3362	0.0086					0.3448	0.0345		0.0086	0.2414	1	0.116346
		0.0274		0.0205	0.1233	0.0000				0.0137	0.4521			0.0137	0.3493	1	0.115152
		0.0333		0.2000	0.0000	0.0000				0.0667	0.6000	0.0333		0.0667		1	0.057
		0.0000		0.0208	0.2292	0.0000			0.1458		0.3542			0.1042	0.1458	1	0.232353
0.0060		0.0444	0.2491	0.0075	0.1358								0.2323	0.0581	0.2668	12	0.15554
0.0017	0.1420	0.0514	0.5471	0.0526	0.1293					0.0388				0.0371		3	0.171613
0.0286		0.0571	0.0571	0.0000		0.0000					0.5143			0.0286	0.3143	1	0.0956522
	0.4000		0.2222	0.0222	0.1111					0.0000			0.0667	0.0000	0.1778	1	0.0875
			0.2225				0.1030	0.0420	0.2393	0.0435	0.0571			0.0794	0.2132	926	0.254444
	0.1429		0.5556	0.0000	0.0000	0.0079					0.2778			0.0079	0.0079	1	0.135789
				0.0174	0.1650	0.0000		0.0288			0.1001		0.2539	0.0310	0.4038	3	0.213828
				0.0500	0.0500	0.0000		0.0500		0.0000			0.5000	0.0000	0.3500	1	0.08
	0.3639		0.1338	0.0000	0.0194	0.0000					0.4801	0.0028		0.0000		2	0.124691
0.0068		0.1555	0.4683	0.0611		0.0204	0.2421	0.0088				0.0370				6	0.229718
				0.0683	0.2563	0.0065		0.0061	0.2868	0.0183	0.2131	0.1446				2	0.142756
	0.6977		0.1163	0.0194	0.1202	0.0039				0.0000				0.0155	0.0271	1	0.112577
	0.1954		0.6092	0.0115	0.0115	0.0690				0.0230			0.0575	0.0230		1	0.0311111
				0.0769	0.0513	0.0513			0.1538	0.0256	0.1538	0.0769	0.4103			1	0.1656
	0.1250		0.4485	0.0088	0.0646	0.0263				0.0386	0.2556			0.0325		2	0.119298
0.0000		0.0215	0.7849	0.0215		0.0000		0.0108	0.1183		0.0430					1	0.0567568
				0.0556	0.5000	0.0417		0.0417	0.1667			0.0833		0.0000	0.1111	1	0.0616667
	0.0170		0.3239	0.0227		0.0114				0.0114	0.0966		0.4545		0.0625	1	0.145238
	0.2197		0.4318	0.0379	0.1591	0.0000			0.0909			0.0303			0.0303	1	0.197143
	0.1174		0.2178	0.0191	0.1368	0.0090			0.1664		0.2783	0.0553				5	0.13834
				0.0133	0.1867	0.0133		0.0267	0.2533		0.2933	0.1067			0.1067	1	0.0754545
	0.0909		0.8485	0.0000	0.0000	0.0000			0.0303			0.0000		0.0303		1	0.245455
	0.1460		0.1445	0.0661	0.2441			0.0180	0.2132	0.0090		0.1591				2	0.202941
				0.0353	0.2781	0.0135		0.0000	0.2705		0.2692	0.1063		0.0270		2	0.168033
	0.1818		0.6364	0.0000		0.0000		0.0000	0.0000					0.0000	0.1818	1	0.189
	0.1825		0.2571	0.0106	0.0962				0.0771			0.0493	0.1113		0.2158	4	0.120215
				0.0357	0.3206	0.0000		0.0014	0.2676		0.0185	0.0629	0.2933			2	0.201039
	0.0000		0.0225	0.0787	0.3483				0.3596	0.0225		0.1685	0.0000			1	0.169091
	0.1599		0.3734	0.0658	0.0831				0.0979	0.0000		0.0506			0.1693	2	0.103669
	0.2689		0.4263	0.0080	0.1614			0.0000	0.0996			0.0299		0.0060		1	0.22
	0.4373		0.4237	0.0102	0.0305	0.0034			0.0610	0.0169				0.0169		1	0.494286
	0.0542		0.3853	0.0587	0.1568	0.0232			0.2732	0.0013		0.0474				3	0.226963
	0.1257		0.1317	0.0599	0.3832				0.1677	0.0060		0.1018		0.0240		1	0.153571
0.0417	0.0833	0.1250	0.7500	0.0000		0.0000		0.0000		0.0000						1	0.131579
	0.3981		0.0503	0.0113	0.1213			0.0080					0.3429	0.0146	0.0536	2	0.184255
0.0000	0.4746	0.0000	0.1403	0.0000	0.0079								0.3699	0.0074		2	0.0931672
0.0037	0.1239	0.0869	0.5794	0.0040	0.0277									0.0237	0.1507	2	0.157455
0.0000		0.0645	0.8065	0.0000	0.0000	0.0000		0.0323		0.0323				0.0645		1	0.118
0.0120		0.0120	0.0120	0.0000	0.0000			0.0120					0.8434	0.0000	0.1084	1	0.392308
0.0129	0.0172	0.0215	0.6052	0.0343		0.0215		0.0000			0.2532				0.0343	1	0.183333
	0.0345	0.0690	0.4138	0.0000	0.2069	0.0000			0.1379		0.1379	0.0000				1	0.28
	0.0090	0.0090	0.3874	0.0180	0.0631	0.0000			0.3784			0.0180		0.1171		1	0.715385
		0.1000		0.2200	0.3600	0.0000		0.0600	0.1200	0.0200		0.1000		0.0200		1	0.0443548
	0.0909	0.0455	0.2727	0.0000	0.0455	0.0000			0.2273			0.0000			0.3182	1	0.175
	0.0741		0.2593	0.0370	0.0370			0.0741	0.2222	0.0741		0.0370		0.1852		1	0.18
		0.0712		0.0619	0.2244		0.2625	0.0096	0.0992			0.0903		0.0207	0.1602	8	0.19533
0.0312		0.0312	0.6562	0.0312		0.0312		0.0312	0.0938	0.0312	0.0625					1	0.0528571
	0.8333	0.0238			0.0476	0.0000				0.0000	0.0714	0.0238		0.0000	0.0000	1	0.267273
		0.0244		0.0164	0.1436		0.0399	0.0017	0.1126			0.0424	0.3149		0.3041	2	0.371312
	0.0385		0.1923	0.0000	0.0769	0.0000				0.1538	0.1154			0.0000	0.4231	1	0.267273
		0.0141		0.0813	0.3286		0.0459	0.0177	0.2721	0.0177		0.1484			0.0742	1	0.20375
		0.0000		0.0667	0.0333	0.0000			0.3333	0.0333	0.2000		0.3000	0.0333		1	0.443636
		0.0000		0.0000	0.1084	0.0000			0.0690		0.0345	0.0443	0.4680		0.2759	1	0.32
0.0333		0.0333	0.1000	0.0167		0.0167		0.0167	0.1167		0.0167				0.6500	1	0.120339
0.0000	0.1250	0.0312	0.7500	0.0312		0.0000		0.0000		0.0000		0.0625				1	0.477692
		0.0652		0.0000	0.3261	0.0000				0.0217	0.0435	0.0217	0.4130	0.1087		1	0.513333
0.0000		0.3151	0.3836	0.0137	0.0685			0.0137				0.0274		0.0685	0.1096	1	0.642
0.0053		0.0686	0.6249	0.0366	0.1482				0.0660	0.0111		0.0265		0.0127		2	0.170254
				0.0260	0.1753	0.0000			0.1277		0.0519	0.0325	0.4545	0.0087	0.1234	2	0.187711
0.0049		0.0560	0.4466	0.0557	0.1415	0.0098		0.0131	0.1642			0.1081				3	0.212603
		0.1175		0.0836	0.2049		0.2694	0.0200		0.0218		0.0731		0.0329	0.1768	4	0.131117
		0.0883		0.0569	0.2018	0.0126	0.3854	0.0142			0.1149	0.0835		0.0424		8	0.132454
		0.1630		0.0499	0.0752	0.0281	0.3902	0.0052				0.0911		0.0219	0.1753	3	0.110661
		0.0439	0.2151				0.1012	0.0316	0.2241	0.0439	0.0534			0.0863	0.2005	226	0.260712
0.0000		0.0000	0.0345	0.0207	0.3034	0.0000			0.2000			0.0759	0.3655			1	0.298
0.0114		0.0455	0.2841	0.0985	0.2311	0.0038			0.1515			0.1061		0.0682		2	0.0613002
	0.2273		0.4091	0.0000	0.1818	0.0455			0.1364		0.0000	0.0000	0.0000			1	0.21
0.0000		0.0789	0.0658	0.0000			0.3289	0.0000				0.1053		0.0000	0.4211	1	0.0952941
		0.0277	0.2803	0.0311		0.0173	0.1834	0.0104			0.1107	0.0104			0.3287	1	0.541667
0.0071		0.0722	0.1742	0.0051			0.0311	0.0000				0.0061	0.5474		0.1568	2	0.250042
0.0068		0.1175	0.6133	0.0204			0.1635	0.0000		0.0119		0.0290	0.0375			1	0.410417
		0.1379	0.2098	0.0167		0.0000	0.1352	0.0021				0.0193	0.4028		0.0761	2	0.0752868
	0.1429		0.1250	0.0000	0.0893	0.0000		0.0000	0.0357			0.0536	0.5536			1	0.164231
0.0357		0.0357	0.5000	0.0000		0.0000		0.0714			0.1786	0.0714		0.1071		1	0.235385
0.0212		0.0201	0.6663	0.0344	0.0484	0.0082		0.0017			0.1963			0.0034		3	0.113501
0.0063		0.0063	0.3887	0.0125	0.0752	0.0063					0.1285		0.3605	0.0157		1	0.11646
0.0036		0.1483	0.5877	0.0283	0.0958	0.0007					0.0580	0.0399		0.0376		2	0.2566
	0.2505		0.1577	0.0389	0.2419	0.0151			0.2138	0.0216		0.0583		0.0022		1	0.258602
		0.1153	0.1639	0.1085			0.2346	0.0051	0.0753			0.0967	0.1131		0.0876	4	0.146182
	0.0932		0.5805	0.0219	0.0764	0.0300		0.0063		0.0044	0.1723			0.0150		2	0.122396
	0.0550		0.1789	0.0550	0.2569	0.0046			0.2890	0.0000	0.0550	0.1055				1	0.129808
0.0095		0.0114	0.3650	0.0095	0.2548	0.0038				0.0057				0.0342	0.3061	1	0.273016
0.0316		0.1521	0.5316	0.0482	0.0286	0.0090				0.0527		0.0407		0.1054		1	0.390638
0.0093		0.0667	0.2538	0.0195	0.2039	0.0000			0.2262			0.0482			0.1725	2	0.255667
0.0338		0.0277	0.4260	0.0893	0.1899	0.0000				0.0091	0.1165			0.1076		2	0.158951
0.0278		0.0486	0.5394	0.0185	0.1019	0.0556					0.0301			0.0093	0.1690	2	0.0339765
				0.0294	0.2647	0.0294			0.1176	0.0588	0.1176	0.0294		0.1176	0.2353	1	0.456923
		0.0833	0.0417	0.0000	0.1250		0.4583	0.0417				0.1667		0.0000	0.0833	1	0.0666667
0.0071		0.1062	0.3509	0.0532	0.1638		0.1129	0.0011	0.1209			0.0841				6	0.338053
		0.0903		0.0069	0.1597	0.0417	0.3819	0.0000				0.0208	0.2500	0.0486		1	0.0810127
0.0000	0.0000	0.0698	0.4419	0.0698		0.0000				0.0698	0.2558			0.0930		1	0.3425
0.0000		0.0385	0.7308	0.0000	0.1538			0.0000		0.0000				0.0385	0.0385	1	0.0761905
		0.1192		0.0361	0.1643	0.0377	0.4694	0.0059		0.0219		0.0751		0.0704		3	0.0739315
0.0000		0.0455	0.2727	0.0000	0.2273			0.0455		0.0909			0.3182	0.0000		1	0.3
0.0047	0.0093	0.0047	0.6869	0.0093	0.0327	0.0234								0.0047	0.2243	1	0.119355
	0.1787		0.2835	0.0120	0.0739	0.0000			0.0601		0.0773	0.0120			0.3024	1	0.236364
		0.0900		0.0500	0.0000	0.0000	0.3000	0.0100	0.0000			0.0200			0.5300	1	0.313846
0.0000		0.0526	0.4211	0.1053		0.0000		0.0526			0.0526	0.0789			0.2368	1	0.166667
		0.1515		0.0387	0.1816	0.0000	0.1758	0.0000	0.0916			0.1683	0.1925			2	0.132566
0.0120		0.0618	0.4437	0.0292	0.1502	0.0127			0.0789		0.1510			0.0605		3	0.158241
		0.0656		0.0594	0.1873	0.0234	0.2389	0.0166	0.1552		0.1535	0.1001				8	0.186875
0.0000		0.0417	0.2500	0.0000	0.1250			0.0000	0.1667			0.0833			0.3333	1	0.21
0.0476	0.0000	0.0952	0.4762	0.0000	0.0952	0.0000						0.1429		0.1429		1	0.290909
		0.0852		0.0722	0.2250	0.0182	0.2666	0.0142	0.1531	0.0165		0.1491				3	0.156118
0.0086		0.0643	0.4711	0.0401	0.2084			0.0005	0.1328			0.0375		0.0367		3	0.333449
0.0606		0.0909	0.4848	0.0000	0.0303			0.0606	0.1515			0.0606	0.0606			1	0.0973913
0.0064	0.0128	0.0321	0.6795	0.0000	0.0064	0.0256					0.2372			0.0000		1	0.174737
0.0043		0.0130	0.2435	0.0696	0.2609			0.0304	0.2391	0.0043		0.1348				1	0.15125
0.0217	0.0250	0.1027	0.6913	0.0125	0.1092	0.0000				0.0250				0.0125		2	0.627
0.0157		0.2375	0.4110	0.0264	0.0410		0.1990	0.0082				0.0332		0.0280		10	0.328349
		0.1709	0.3317	0.0704	0.0201	0.0000	0.2814	0.0151	0.0101			0.1005				1	0.179167
	0.0566		0.1698	0.0755	0.2642	0.0000			0.2830		0.1132	0.0189		0.0189		1	0.0883333
0.0159		0.0952	0.8413	0.0000	0.0159				0.0159			0.0000	0.0159	0.0000		1	0.309091
	0.0851			0.1064	0.2766	0.0000		0.0000	0.2979	0.0000	0.1064	0.1277				1	0.3
	0.0426	0.0851	0.4043	0.0000	0.1277	0.0426				0.0000				0.0213	0.2766	1	0.11
	0.2113		0.2136				0.0771	0.0241	0.1602	0.0401	0.0392			0.0808	0.1536	253	0.304354
	0.0455	0.0714		0.0890	0.0870	0.0000		0.0000			0.2733			0.0694	0.3644	2	0.342909
	0.0222	0.0444		0.0222	0.2222	0.0000			0.3778	0.0000		0.1111	0.2000			1	0.231818
				0.0000	0.2105	0.0263		0.0263	0.1316	0.0000	0.4211	0.0526			0.1316	1	0.092
	0.4882	0.0251		0.0000	0.0380	0.0000					0.1228	0.0192		0.0414	0.2653	2	0.189265
0.0168		0.1134	0.1975	0.0882		0.0042	0.4706	0.0126		0.0000		0.0966				1	0.296667
0.0294	0.0294	0.0882	0.3235	0.0588		0.0588				0.0882		0.0882			0.2353	1	0.416
	0.2083	0.0348		0.0281	0.2516		0.0747	0.0000	0.2029			0.0883	0.1113			2	0.297558
	0.2479	0.0769	0.2650	0.0342			0.1368	0.0171				0.0427		0.0085	0.1709	1	0.126389
	0.0473	0.1236		0.0336	0.2034		0.2261	0.0247	0.1678			0.1099		0.0637		2	0.258508
	0.1042	0.0133	0.1336	0.0227			0.1415	0.0000				0.0588	0.3348		0.1909	2	0.202614
		0.0516		0.0085		0.0114	0.1416	0.0014			0.0332	0.0194	0.4285		0.3043	2	0.293979
	0.1014	0.0725	0.6667	0.0000	0.0000	0.0435				0.0870	0.0290			0.0000		1	0.381818
		0.0320		0.0640		0.0160	0.3280	0.0160			0.1680	0.0640	0.2560	0.0560		1	0.0749296
	0.2323	0.0873	0.3196	0.0231			0.1417	0.0148	0.1120			0.0297			0.0395	1	0.2476
	0.2609	0.1304	0.2609	0.0435			0.1739	0.0000	0.0870	0.0000		0.0435				1	0.052
0.0089	0.1292	0.1768	0.4826	0.0246			0.1434	0.0030	0.0109			0.0206				2	0.267018
	0.0000	0.0667		0.0667	0.1000	0.0000	0.6333	0.0333				0.1000		0.0000		1	0.165385
0.0075	0.2488	0.0448	0.5522	0.0025			0.0970	0.0000				0.0199		0.0274		1	0.207843
0.0165		0.0165	0.1680	0.0220	0.1295				0.1240				0.2590	0.0248	0.2397	1	0.236875
0.0172	0.1947	0.0948	0.4988	0.0354	0.0854				0.0277	0.0000		0.0459				2	0.319636
0.0105		0.0499	0.5174	0.0242	0.1071	0.0056			0.1544		0.1050	0.0260				9	0.161657
0.0108	0.2473	0.0215	0.2043	0.0215	0.2043							0.0108		0.0645	0.2151	1	0.0811475
			0.2581	0.0328			0.1174	0.0267	0.1799	0.0299	0.0663			0.0583	0.2307	204	0.325173
			0.2014		0.1356		0.0955	0.0170	0.1496	0.0197	0.0433			0.0744	0.2634	27	0.249039
0.0327	0.0486	0.0443	0.7847	0.0486	0.0063					0.0190			0.0127	0.0032		2	0.0988022
	0.1928		0.0783		0.2470	0.0000		0.0120			0.0602	0.0000		0.0181	0.3916	1	0.133333
0.0000	0.1136	0.1055	0.5873	0.0200	0.0427					0.0455		0.0655		0.0200		2	0.108333
0.0198		0.0780	0.5329	0.0519	0.1205	0.0115			0.1338	0.0061		0.0454				4	0.21963
0.0137	0.1721	0.0584	0.4880	0.0224	0.1362				0.0799			0.0215		0.0079		4	0.412472
0.0000		0.0253	0.2785	0.0000	0.0759							0.0169	0.5105	0.0253	0.0675	1	0.181481
0.0063	0.1693	0.0376	0.4639	0.0125	0.1097				0.1097			0.0376	0.0533			1	0.403529
	0.0385		0.4231			0.0000			0.0769	0.0385	0.0769	0.0000	0.1923		0.1538	1	0.254545
			0.2547			0.0163	0.1166	0.0285	0.1674	0.0305	0.1034			0.0565	0.2260	328	0.31073
	0.0030	0.1033		0.0653	0.1930	0.0030	0.3070	0.0137	0.1429			0.1687				1	0.482857
			0.2069				0.0953	0.0303	0.2475	0.0357	0.0507	0.0644		0.0711	0.1981	212	0.287859
			0.2647	0.0294	0.1765	0.0000		0.0294	0.2353		0.0000	0.1471	0.1176			1	0.0423913
			0.1671				0.0821	0.0239	0.1737	0.0258	0.0365		0.2546	0.0636	0.1726	160	0.274426
				0.0000	0.1500	0.0000		0.0000	0.1000	0.0000	0.3000	0.0500	0.4000			1	0.182
0.0189	0.0189	0.0377	0.1887	0.0755			0.3585	0.0189				0.0755			0.2075	1	0.136471
	0.2418	0.0299	0.2649	0.0241			0.1154	0.0149		0.0000		0.0149			0.2940	2	0.154167
				0.0055	0.1421	0.0027		0.0191	0.1967		0.0628	0.0246	0.2240		0.3224	1	0.401702
0.0000		0.0500	0.6500	0.0500		0.0500				0.0000	0.1000	0.0500	0.0500			1	0.118182
	0.2000			0.1818	0.3636	0.0182			0.0545	0.0000		0.0182		0.0000	0.1636	1	0.199091
	0.0870	0.0879	0.1502	0.0438	0.1430		0.2203	0.0096	0.1529			0.1054				7	0.304613
0.0303		0.0303	0.2727	0.0606	0.1818				0.1818			0.0000	0.0000		0.2424	1	0.0705882
	0.1550	0.0946	0.2982	0.0388	0.1019		0.2282	0.0081				0.0481		0.0270		5	0.253176
	0.2000	0.0000	0.7333	0.0000	0.0000			0.0000	0.0333	0.0000		0.0333				1	0.272727
	0.3465	0.0945		0.0236	0.0157		0.1339	0.0000	0.1732			0.0551			0.1575	1	0.176
	0.0609	0.0593	0.4215	0.0417	0.1554			0.0000		0.0401				0.0385	0.1827	2	0.2585
0.0159		0.0159	0.3333	0.0238	0.1667				0.1905			0.0635		0.0397	0.1508	1	0.27
	0.0685	0.1095		0.0427		0.0310	0.3654	0.0376			0.1943	0.0709			0.0800	3	0.201891
0.0099		0.1503	0.4500	0.0376		0.0134	0.2461	0.0063			0.0503	0.0361				9	0.219872
	0.0909			0.0909	0.2273	0.0000					0.0909	0.0909	0.0909	0.1364	0.1818	1	0.204
0.0000	0.0965	0.1491	0.4211	0.0439		0.0088	0.1930	0.0439				0.0439				1	0.4175
	0.0092	0.0276	0.0460	0.0699	0.2886				0.2610			0.1158	0.1562	0.0257		1	0.178818
		0.0000		0.0141		0.0141	0.0563	0.0141	0.0704	0.0000		0.0563			0.7746	1	0.058125
	0.0125			0.0750	0.4000				0.2625	0.0125		0.2000	0.0250	0.0000	0.0125	1	0.319231
	0.2188	0.0094	0.2906	0.0344	0.2313			0.0094	0.1219			0.0406		0.0437		1	0.201807
	0.0476			0.0476	0.0952	0.0000			0.1905	0.0476	0.1905	0.0476	0.3333			1	0.291667
	0.3584	0.0830		0.0472		0.0114	0.2717	0.0146		0.0098	0.0962	0.1076				2	0.166688
		0.0556		0.0151	0.1849		0.1783	0.0114				0.0416	0.1826	0.0384	0.2920	4	0.242707
		0.0889		0.0444	0.0444		0.4222	0.0222		0.0333		0.0778	0.2444	0.0222		1	0.0915094
	0.1863	0.1225		0.0686	0.1176		0.2892	0.0049				0.0882	0.0490	0.0735		1	0.139016
	0.1818	0.1364		0.0455	0.0455		0.3182	0.0000				0.1818		0.0000	0.0909	1	0.048
		0.0718		0.0329		0.0402	0.1874	0.0557		0.0378	0.1997	0.0365			0.3380	3	0.125241
		0.1665		0.1196		0.0497	0.4882	0.0149		0.0000	0.0215	0.1070	0.0326			2	0.123107
	0.0204	0.0816	0.3061	0.0408		0.0408				0.0204	0.1633	0.0000			0.3265	1	0.403846
0.0111	0.0837	0.0431	0.5038	0.0298	0.1976			0.0060	0.0863			0.0387				2	0.176069
0.0000	0.0260	0.0779	0.4675	0.0649					0.0909			0.0390	0.1169		0.1169	1	0.654
0.0118		0.1765	0.4706	0.0588		0.0118			0.1294	0.0118	0.1176	0.0118				1	0.528
	0.1825	0.0772	0.2887	0.0190		0.0271	0.2485	0.0051			0.1044	0.0474				16	0.184354
	0.1657			0.0296	0.2012	0.0000		0.0237	0.2722		0.1420	0.0473	0.1183			1	0.185849
	0.1744	0.0854	0.3322	0.0676		0.0511	0.2175	0.0153		0.0047		0.0519				4	0.168881
0.0056		0.0167	0.1389	0.0111		0.0056		0.0111			0.1000		0.4056		0.3056	1	0.1496
	0.0954		0.2120	0.0606	0.1840			0.0065	0.2361			0.0413		0.0259	0.1382	2	0.254574
0.0000		0.0333	0.5333	0.0000		0.0000			0.0333		0.1667	0.1333	0.1000			1	0.258
0.0044	0.3026	0.0044	0.1140	0.0088				0.0219	0.0088				0.4298		0.1053	1	0.182278
	0.0800		0.2800	0.0400	0.0400				0.0800			0.0400	0.0800	0.1200	0.2400	1	0.16
0.0000		0.0303	0.2727	0.0000	0.0303	0.0000					0.2424		0.3333	0.0000	0.0909	1	0.15
0.0126		0.2062	0.5147	0.0309		0.0000	0.1753	0.0042	0.0014		0.0351	0.0196				1	0.224122
0.0000		0.0370	0.4444	0.0370	0.1111	0.0000			0.1481		0.0370	0.0741		0.1111		1	0.161111
0.0051		0.0101	0.4227	0.0167	0.1490	0.0101			0.1788	0.0152				0.0268	0.1657	2	0.176061
0.0000		0.1071	0.4286	0.0357	0.1429				0.1429	0.0000		0.0000		0.0000	0.1429	1	0.32
0.0215		0.0920	0.4467	0.0351		0.0132	0.1605	0.0526		0.0185	0.0804	0.0794				2	0.117563
0.0000		0.0000	0.5435	0.0217	0.0217			0.0000		0.0000			0.2826	0.0435	0.0870	1	0.123077
0.0000		0.0000	0.3061	0.0816		0.0204			0.2041	0.0000	0.1633	0.0000	0.2245			1	0.501667
0.0000		0.0000	0.3333	0.0000	0.3750	0.0000			0.0417		0.0833		0.1250	0.0417		1	0.074
0.0000		0.0159	0.6228	0.0159	0.1382	0.0000			0.1275	0.0159		0.0638		0.0000		2	0.336862
0.0455		0.0000	0.4091	0.0000	0.2727			0.0000	0.1364	0.0000		0.0909		0.0455		1	0.168
0.0015		0.0899	0.3132	0.0330	0.1981		0.1017	0.0007				0.0352		0.0331	0.1936	2	0.245784
0.0078		0.0088	0.2025	0.0603	0.2839	0.0017			0.1871	0.0157		0.0744			0.1578	3	0.188445
0.0130		0.1005	0.4686	0.0335	0.1014		0.2139	0.0056		0.0056		0.0173		0.0406		5	0.123253
0.0040		0.1085	0.4754	0.0079		0.0040	0.1464	0.0192			0.0603	0.0292			0.1451	2	0.217392
0.0256		0.0513	0.5385	0.0000	0.0513		0.0513	0.0000	0.0769			0.0513			0.1538	1	0.0826923
0.0500		0.0500	0.4500	0.0500	0.0500	0.0000			0.1500	0.0000	0.1500	0.0500				1	0.18
0.0000		0.0408	0.2563	0.0680	0.0476		0.2056	0.0085	0.0678			0.0765	0.2290			2	0.299211
0.0234		0.1014	0.3684	0.0468	0.1170		0.1910	0.0058	0.0682	0.0136		0.0643				1	0.298028
0.0000		0.0354	0.3451	0.0619	0.0708	0.0354			0.0885			0.0177	0.0531		0.2920	1	0.284118
0.0345		0.0690	0.5862	0.0000		0.0000		0.0690		0.0345	0.1034	0.0345			0.0690	1	0.39
0.0335		0.0615	0.3408	0.0726	0.1229	0.0000			0.1229		0.1117	0.0838			0.0503	1	0.303226
		0.0327	0.1307		0.0915		0.0654	0.0065	0.2222	0.0392	0.0654			0.0915	0.2549	1	0.099375
0.0000		0.0286	0.4857	0.0286	0.1714	0.0000		0.0000			0.0571			0.0000	0.2286	1	0.246667
		0.0405		0.1333	0.1976		0.0952	0.0048	0.1500	0.0143		0.2357	0.0500		0.0786	1	0.140789
		0.0800		0.0000	0.2000		0.1600	0.0400	0.2000	0.0000		0.1200		0.0000	0.2000	1	0.152727
		0.0526		0.0861	0.0096		0.4019	0.0239		0.0239		0.1005	0.1722	0.0144	0.1148	1	0.17623
	0.0741			0.0741	0.1481	0.0000			0.1481		0.0741	0.0000	0.0741	0.0741	0.3333	1	0.21
		0.0669		0.0524		0.0217	0.2984	0.0271		0.0054	0.2260	0.0995	0.0886		0.1139	1	0.251339
	0.1831		0.2023				0.0703	0.0166	0.1343	0.0272	0.0212		0.1355	0.0537	0.1558	21	0.254557
	0.2540		0.2111				0.0617	0.0162	0.1609	0.0317	0.0280	0.0447		0.0639	0.1278	29	0.357914
0.0000	0.2121	0.1515	0.1818	0.0000	0.0303			0.0303	0.1818					0.0606	0.1515	1	0.204615
0.0000	0.2500	0.0500	0.2500	0.0000	0.2000			0.0000				0.0000		0.0500	0.2000	1	0.175
0.0000	0.0952	0.0000	0.0952	0.0476	0.2857				0.1429	0.0000				0.0952	0.2381	1	0.216
0.0769	0.0769	0.0000	0.3462	0.0000	0.1154				0.1154			0.0769	0.0385		0.1538	1	0.13125
			0.2401	0.0251	0.0852		0.1094	0.0201	0.1457	0.0253	0.0598			0.0716	0.2177	163	0.348571
	0.1339		0.2657			0.0132	0.0871	0.0212	0.1304	0.0260	0.0938			0.0638	0.1648	39	0.312139
0.0169	0.0678	0.0339	0.2712	0.0508	0.0847				0.1356				0.1186	0.0169	0.2034	1	0.147917
	0.1460		0.2279		0.1270		0.0607	0.0104	0.1125	0.0067	0.0347			0.0743	0.2000	3	0.164032
0.0253	0.0127	0.3418	0.2152	0.0380	0.0253					0.0253			0.0886	0.0253	0.2025	1	0.927
			0.2378	0.0264			0.0993	0.0203	0.2148	0.0266	0.0556	0.0456		0.0598	0.2139	31	0.353793
			0.1716	0.0167			0.0784	0.0244	0.1446	0.0226	0.0446		0.2455	0.0478	0.2037	17	0.405531
			0.2401		0.0311	0.0090	0.1521	0.0307	0.1236	0.0280	0.0576			0.0670	0.2609	5	0.216337
			0.1778		0.1931		0.0547	0.0121	0.1281	0.0149	0.0321	0.0129		0.0548	0.3195	3	0.390626
			0.1881		0.1242		0.0797	0.0189	0.0855	0.0247	0.0277		0.0665	0.1027	0.2820	2	0.406631
			0.2325			0.0115	0.1036	0.0271	0.1963	0.0342	0.0834	0.0486		0.0578	0.2050	30	0.364532
	0.1628		0.2620	0.0232			0.0910	0.0192	0.1324	0.0273	0.0504			0.0590	0.1728	27	0.350312
0.0095	0.2079	0.0662	0.4896	0.0132	0.0624		0.0775	0.0000	0.0340			0.0397				1	0.454167
			0.2212			0.0156	0.1124	0.0300	0.1496	0.0177	0.0775		0.1181	0.0547	0.2031	14	0.223018
		0.1154		0.0192	0.0769	0.0385			0.1923	0.0000		0.0385	0.0000	0.0962	0.4231	1	0.973636
		0.0000		0.0253	0.1899	0.0000		0.0253	0.2278		0.4177	0.0886		0.0000	0.0253	1	0.19375
		0.0339	0.2434			0.0089	0.1050	0.0263	0.1737	0.0324	0.1193			0.0639	0.1931	42	0.278667
		0.0335	0.2410	0.0333			0.1137	0.0206	0.1795	0.0294	0.0594			0.0701	0.2194	21	0.295651
0.0037	0.1754	0.1082	0.4478	0.0224	0.0336	0.0037		0.0037			0.1903			0.0112		1	0.204348
0.0000	0.0645	0.0000	0.3548	0.0323	0.1613	0.0000		0.0000						0.0968	0.2903	1	0.324545
0.0035	0.1587	0.0382	0.4941	0.0210	0.1149	0.0000			0.1107	0.0000		0.0590				2	0.201894
0.0158	0.0279	0.0587	0.6219	0.0250	0.0326	0.0164			0.0253		0.1667	0.0096				2	0.225767
		0.0526	0.2044				0.0777	0.0221	0.2430	0.0377	0.0450	0.0657		0.0743	0.1775	35	0.285465
		0.0242	0.1397				0.0692	0.0140	0.1446	0.0305	0.0420		0.3282	0.0561	0.1515	17	0.207375
		0.0000	0.4615	0.0192	0.0769	0.0000			0.0962	0.0000	0.2500	0.0000		0.0962		1	0.378462
0.0476	0.0952	0.0000	0.4762	0.0476	0.0476	0.0000				0.0476	0.1905			0.0476		1	0.327273
0.0000	0.0333	0.1061	0.2985	0.0167	0.1015	0.0000				0.0333				0.1515	0.2591	2	0.3465
0.0000	0.1111	0.0000	0.2593	0.0000	0.1111	0.0370					0.2222			0.1481	0.1111	1	0.3375
		0.1708		0.0958	0.2583	0.0208	0.0458	0.0000	0.1750	0.0000	0.1333	0.1000				2	0.3385
		0.0726		0.0476	0.0488	0.0000	0.1952	0.0000	0.3643	0.0988		0.0976		0.0750		2	0.324
		0.1000		0.0429	0.1714	0.0286	0.2429	0.0000	0.1000	0.0000		0.0571			0.2571	1	0.0551136
		0.0520		0.0293	0.3181	0.0027	0.1988	0.0089	0.1406		0.0947	0.1355		0.0195		3	0.180642
		0.0289		0.0236	0.2035	0.0118	0.0761	0.0052	0.2270		0.1088	0.0827			0.2323	2	0.218669
		0.0870		0.0000	0.0000	0.0000	0.5217	0.0000	0.1739			0.0435		0.0870	0.0870	1	0.09
		0.0963		0.0505	0.1523	0.0024	0.3317	0.0258		0.0153	0.1768	0.0747		0.0741		3	0.182434
		0.1093		0.0399	0.0890	0.0080	0.3265	0.0048		0.0135		0.0751		0.0462	0.2877	4	0.196562
		0.0435		0.1739	0.0870	0.0000	0.3913	0.0870			0.0435	0.0000	0.0435	0.1304		1	0.189231
		0.0500		0.0000	0.2000	0.0500	0.0500	0.0500				0.0500	0.0000	0.1000	0.4500	1	0.0434783
		0.1000		0.0333	0.1333	0.0000		0.0000	0.3333	0.0667	0.2667	0.0000		0.0667		1	0.48
		0.0658		0.0574	0.3707	0.0000		0.0593	0.2540			0.0779	0.0472	0.0574	0.0102	2	0.350455
			0.1951				0.0808	0.0177	0.1592	0.0228	0.0312	0.0336	0.2442	0.0640	0.1514	20	0.203371
			0.2713	0.0284		0.0115	0.1250	0.0230	0.1453	0.0247	0.0772			0.0525	0.2411	206	0.333962
				0.0102	0.1112	0.0000		0.0602	0.2429		0.1316	0.0352	0.1000	0.0408	0.2679	2	0.528
	0.1823	0.0374	0.2339				0.0841	0.0211	0.1445	0.0335	0.0376			0.0758	0.1497	20	0.279229
	0.0621	0.0621	0.4545	0.0167			0.0955	0.0227	0.0561			0.0394	0.0333		0.1576	2	0.150839
	0.0000	0.0270	0.5135	0.0000		0.0000		0.0541		0.0270	0.2703	0.0270		0.0811		1	0.72
	0.2442	0.0273	0.1940	0.0524		0.0022	0.1401	0.0186			0.1041	0.0535			0.1636	2	0.133223
	0.3087	0.0669	0.3533	0.0120		0.0000	0.2178	0.0051		0.0086		0.0240		0.0034		1	0.267556
				0.0714	0.1071	0.0000		0.0714	0.2500	0.0000		0.1429	0.1429	0.0357	0.1786	1	0.399
	0.0877	0.1404	0.2281	0.0351		0.0000	0.0877	0.0351	0.1754			0.1053		0.1053		1	0.36
	0.0408	0.0612	0.4490	0.0000		0.0204	0.1837	0.0204	0.1837			0.0204	0.0204			1	0.516364
	0.0270	0.2703	0.2973	0.0541		0.0000	0.2432	0.0541	0.0000	0.0000		0.0541				1	0.322
	0.1304	0.0000	0.2174	0.0652	0.0652				0.1957			0.0000	0.0000	0.1739	0.1522	1	0.332308
	0.1667	0.0417		0.0417	0.0833	0.0000	0.0417	0.0000	0.4167		0.0833	0.1250				1	0.239167
	0.1778	0.0333	0.2000	0.0333	0.1778				0.1333	0.0111		0.0778		0.0000	0.1556	1	0.521538
	0.0357	0.1429	0.3929	0.0357	0.2143		0.0000	0.0357		0.0357		0.1071		0.0000		1	0.106522
	0.1353	0.0461	0.2345	0.0110	0.1502		0.1362	0.0031	0.2181			0.0351		0.0304		2	0.184452
	0.2649	0.0535	0.1493	0.0358	0.0834		0.1080	0.0006	0.0576			0.0427	0.2041			2	0.254915
	0.2273	0.0227	0.2955	0.0227	0.1818	0.0000				0.0227	0.1136	0.0455		0.0682		1	0.206154
	0.0250	0.0000	0.0250	0.0250	0.3500	0.0000			0.2750		0.2750	0.0250		0.0000		1	0.157692
	0.0000	0.0500	0.4000	0.0000	0.1000	0.0000			0.3000	0.1000		0.0500		0.0000		1	0.2
	0.0000	0.1111	0.3333	0.0370	0.1852	0.0741			0.1852	0.0000	0.0741	0.0000				1	0.298182
	0.0652	0.0125	0.4799	0.0125	0.1745	0.0217		0.0435	0.0842		0.0717	0.0342				2	0.3605
	0.0746	0.1791	0.4179	0.0299	0.0597	0.0149	0.2090	0.0149				0.0000		0.0000		1	0.195455
0.0000		0.0227	0.1591	0.0227	0.0455	0.0000		0.0000	0.0682		0.6818	0.0000				1	0.0816667
	0.1111	0.1111	0.2593	0.0000	0.0370			0.0000	0.0741			0.0370		0.0370	0.3333	1	0.266667
	0.0417	0.2083		0.0833	0.2917	0.0833	0.1667	0.0000		0.0000		0.0000		0.1250		1	0.03875
	0.2810	0.0524	0.4000	0.0048		0.0095	0.1571	0.0143		0.0048	0.0286	0.0476				1	0.32
0.0030	0.0483	0.0863	0.4927	0.0249		0.0091	0.1952	0.0225			0.0872	0.0308				5	0.228114
0.0071	0.1285	0.1528	0.4830	0.0207		0.0104	0.1540	0.0058		0.0109		0.0268				2	0.565901
0.0270	0.0270	0.0541	0.7027	0.0541		0.0000	0.0811	0.0000				0.0270			0.0270	1	0.28
0.0400	0.1600	0.1600	0.2800	0.0000		0.0000		0.0400		0.0400	0.1200				0.1600	1	0.21
	0.0571		0.5143	0.0571	0.0286	0.0000					0.0571	0.0286	0.0000	0.1429	0.1143	1	0.436364
	0.0323		0.3871	0.0645	0.0645	0.0000				0.0645	0.0968	0.0000		0.0968	0.1935	1	0.356364
	0.0000		0.1143	0.0000	0.0286	0.0000			0.0000		0.0286		0.7429	0.0571	0.0286	1	0.204615
	0.1309		0.1668	0.0259	0.1031	0.0020			0.1571		0.0574	0.0338		0.0598	0.2632	2	0.364438
	0.1367		0.4333	0.0242	0.0801	0.0000			0.1677	0.0233	0.0705	0.0084		0.0559		2	0.458244
	0.0625		0.3438	0.0625	0.1562	0.0000		0.0312				0.0000	0.0625	0.0938	0.1875	1	0.28
	0.0533		0.3333	0.0000	0.0267	0.0000		0.0400	0.1200			0.0133	0.3333		0.0800	1	0.64
	0.0772		0.0737	0.0491	0.2421	0.0000		0.0175	0.2807		0.0351	0.0947	0.1298			1	0.250847
0.0029		0.0375	0.6628	0.0086	0.0490	0.0000				0.0029	0.1844	0.0202		0.0317		1	0.223125
	0.1034		0.3103	0.0345	0.1034	0.0000		0.0000	0.2069	0.0690	0.1034	0.0690				1	0.242308
	0.0435	0.0870		0.0870	0.3478	0.0000	0.0870	0.0000				0.0000		0.0000	0.3478	1	0.215833
	0.1250	0.0000		0.0000	0.2500	0.0000				0.0833	0.0417		0.0833	0.0833	0.3333	1	0.45
	0.0732	0.2439		0.0244		0.0000	0.2439	0.0000	0.0488	0.0000		0.0488			0.3171	1	0.156
	0.1191	0.0908		0.1129	0.1725	0.0094	0.1913	0.0000			0.0407	0.1223		0.1409		2	0.0698901
	0.1847	0.1351		0.0721		0.0450	0.3018	0.0180	0.0360		0.0225	0.1622	0.0225			1	0.105672
0.0000	0.0789	0.0000	0.3684	0.0263		0.0000			0.1316		0.0526		0.2368		0.1053	1	0.138462
0.0000	0.1000	0.0500	0.4000	0.0000	0.1000	0.0000		0.0000	0.1000		0.1000			0.1500		1	0.196364
0.0000	0.1463	0.1463	0.4878	0.0488		0.0000	0.1220	0.0000		0.0000		0.0244	0.0244			1	0.512
0.0118		0.1444	0.4175	0.0318	0.0321	0.0138	0.1842	0.0040	0.0439		0.0686	0.0480				2	0.603429
0.0000	0.2836	0.0896	0.4627	0.0149	0.0299	0.0000	0.1194	0.0000				0.0000		0.0000		1	0.553
0.0000	0.2069	0.0345	0.4138	0.0000	0.0345	0.0345		0.0345		0.0345	0.1034			0.1034		1	0.408
0.0000		0.0764	0.5809	0.0323	0.0323	0.0040	0.1452	0.0000				0.0484		0.0161	0.0645	2	0.251267
0.0476	0.0952	0.0000	0.2381	0.0476	0.1905	0.0000		0.0000				0.0952	0.1905	0.0952		1	0.261818
0.0109		0.0729	0.2653	0.0403	0.0294	0.0000	0.1163	0.0000			0.3659	0.0217		0.0773		2	0.105692
0.0000	0.0000	0.1266	0.7848	0.0127	0.0253	0.0000			0.0127	0.0127		0.0127	0.0127			1	0.387692
0.0132		0.0250	0.4342	0.0382	0.1553	0.0132	0.2434	0.0132		0.0000		0.0132		0.0513		2	0.27175
0.0000	0.0427	0.0057	0.3005	0.0341	0.2189	0.0000			0.2616		0.0370	0.0753		0.0242		2	0.258692
0.0046	0.0138	0.0321	0.2706	0.0459	0.1835	0.0000		0.0046	0.1468		0.2294	0.0688				1	0.116033
0.0000		0.0769	0.3462	0.0385	0.0385	0.0000		0.0000	0.0769	0.0385		0.0769			0.3077	1	0.198
0.0000	0.0909	0.0000	0.2273	0.0000	0.0909	0.0000			0.3182			0.0455	0.1364	0.0909		1	0.216
0.0000		0.0435	0.1739	0.0435	0.0870	0.0000			0.1304			0.0870	0.0435	0.0870	0.3043	1	0.147273
0.0000	0.0625	0.0000	0.1562	0.0000	0.1250				0.2812			0.0938	0.1562	0.0000	0.1250	1	0.2775
0.0000	0.0114	0.0647	0.3846	0.0000	0.1110	0.0000			0.1110			0.0726		0.0420	0.2028	2	0.251049
0.0000	0.2000	0.0667	0.5000	0.0333	0.0667	0.0000				0.0333	0.0333	0.0667		0.0000		1	0.318182
0.0000	0.0400	0.0517	0.6963	0.0458	0.0858	0.0000				0.0000	0.0172		0.0286	0.0345		2	0.25625
0.0100	0.0526	0.0606	0.3783	0.0413	0.1038	0.0100				0.0306	0.1251			0.0632	0.1245	2	0.388826
0.0000		0.0476	0.3238	0.0405	0.1095	0.0000			0.0929		0.0905	0.0452		0.1024	0.1476	2	0.297879
0.0218	0.0491	0.0186	0.3397	0.0047	0.1515			0.0178	0.1377			0.0711		0.0234	0.1646	3	0.311265
0.0286	0.0286	0.0000	0.3143	0.0571	0.1714	0.0286					0.1143	0.0571		0.0000	0.2000	1	0.385455
0.0000	0.0312	0.0312	0.4375	0.0312			0.1562	0.0000	0.1250	0.0625		0.0625		0.0625		1	0.341818
0.0020		0.0131	0.3479	0.0211	0.1844	0.0020			0.2355	0.0213	0.1093	0.0341		0.0293		2	0.390375
0.0000	0.0337	0.0000	0.0225	0.0225	0.3258		0.0112	0.0000	0.3820			0.1798		0.0225		1	0.669091
0.0000	0.0000	0.0256	0.4103	0.0513	0.0000		0.1282	0.0769	0.1795	0.0513		0.0769				1	0.29
0.0323		0.0323	0.4839	0.0323	0.0000	0.0000			0.0968	0.0000		0.0968	0.1935	0.0323		1	0.304
0.0000	0.1446	0.0819	0.4671	0.0180	0.1013		0.1013	0.0000				0.0253		0.0000	0.0604	2	0.274615
	0.0227	0.0167	0.2761			0.0278	0.1028	0.0261	0.1812	0.0108	0.0795			0.0508	0.2054	3	0.306207
0.0000		0.0303	0.5152	0.0000	0.0303	0.0606				0.0909	0.0303		0.0000	0.1212	0.1212	1	0.13
			0.2601			0.0194	0.0884	0.0194	0.1601	0.0131	0.0919	0.0295	0.1120	0.0756	0.1307	3	0.153543
			0.1290		0.0323	0.0161	0.1129	0.0323	0.1613	0.0645	0.1290		0.1290	0.0645	0.1290	1	0.458182
		0.2037		0.0370	0.1296	0.0000	0.1667	0.0000	0.1667	0.0185	0.0556	0.0556		0.1667		1	0.606667
		0.0629		0.0260	0.1280	0.0000	0.1866	0.0065	0.0629		0.0087	0.0694	0.3861		0.0629	1	0.4
		0.0417		0.0000	0.2917	0.0000	0.1250	0.0000		0.0000	0.1667	0.1250	0.1667	0.0833		1	0.384545
		0.0235		0.0000	0.1647	0.0118	0.2353	0.0118		0.0118	0.1176	0.0353		0.0588	0.3294	1	0.260952
		0.0513		0.1026	0.1026	0.0256		0.0000	0.1795		0.0769	0.0256	0.0256	0.0769	0.3333	1	0.523077
	0.1886	0.0154	0.2114		0.0532		0.0599	0.0431	0.1516	0.0174	0.0355			0.0657	0.1584	2	0.228382
		0.0556		0.0000	0.0556	0.0000			0.3611	0.1111	0.0000	0.0000	0.0556	0.0833	0.2778	1	0.383333
		0.0213		0.0000	0.1277		0.1702	0.0213	0.2128	0.0213		0.0638	0.1915	0.0213	0.1489	1	0.396667
	0.1252	0.0205	0.3399	0.0166			0.0720	0.0306	0.1287	0.0341	0.0414			0.0541	0.1371	6	0.249809
	0.0143	0.0000	0.0286	0.0143	0.3714	0.0000	0.0000	0.0143	0.3714		0.0714	0.1143				1	0.458182
	0.1060	0.0495	0.2497	0.0498	0.1410	0.0025	0.1940	0.0093	0.1126			0.0709		0.0147		4	0.275362
			0.2817	0.0180		0.0106	0.1116	0.0222	0.1277	0.0225	0.0382		0.1030	0.0618	0.2026	18	0.236788
			0.2428	0.0200		0.0083	0.1124	0.0228	0.1554	0.0273	0.1011	0.0311		0.0613	0.2176	30	0.284699
	0.3333	0.0667	0.3750	0.0083	0.0000	0.0000	0.1750	0.0083		0.0000		0.0333		0.0000		1	0.5125
		0.2500		0.0250		0.0000	0.1750	0.0250		0.0250	0.0250	0.0250	0.1500	0.0750	0.2250	1	0.75
	0.1476	0.0857	0.1238	0.0643		0.0405	0.1667	0.0238	0.0690	0.0000	0.2190	0.0595				2	0.241667
			0.1699	0.0237	0.1271		0.0734	0.0047	0.0989	0.0138	0.0495		0.2068	0.0512	0.1811	7	0.358844
			0.2117	0.0338	0.1167		0.0881	0.0157	0.1832	0.0202	0.0496	0.0581		0.0456	0.1773	146	0.458456
	0.0167	0.1333	0.0500	0.0667	0.0000		0.4500	0.0500		0.0667		0.1500		0.0000	0.0167	1	0.290769
	0.0323	0.0000	0.2581	0.0000	0.1290		0.0645	0.0968	0.1613			0.0645	0.0968	0.0968		1	0.304
	0.0500	0.1000	0.2500	0.0500		0.0000	0.2500	0.0000	0.1000	0.1000		0.0000	0.1000			1	0.181818
	0.0840		0.2505	0.0006			0.0776	0.0195	0.1620	0.0178	0.0310		0.1581	0.0374	0.1615	2	0.502486
			0.2631	0.0191	0.0706	0.0077	0.1058	0.0153	0.1372	0.0229	0.0848			0.0638	0.2098	38	0.32843
	0.0385	0.0385	0.2308	0.0769		0.0000		0.0385	0.1154	0.0385			0.1538	0.1154	0.1538	1	0.246154
	0.1188		0.1390				0.0687	0.0132	0.1058	0.0101	0.0063	0.0454	0.3104	0.0461	0.1362	2	0.191228
	0.0294	0.0000	0.2353	0.0294	0.1765	0.0000			0.2647	0.0882			0.0000	0.0000	0.1765	1	0.286667
	0.0000	0.1364	0.3636	0.0000	0.0455	0.0000			0.2727	0.0000	0.1364	0.0455		0.0000		1	0.354545
	0.5000		0.2069		0.0948		0.0172	0.0000	0.0172	0.0086	0.0086	0.0259		0.0172	0.1034	1	0.114286
	0.1375	0.0504	0.3237	0.0406	0.1153	0.0067	0.1462	0.0022			0.0572	0.0299		0.0902		3	0.418459
	0.0897	0.0769	0.4103	0.0000		0.0000	0.2051	0.0256		0.0000		0.0385	0.1538	0.0000		1	0.636364
	0.0469		0.2603	0.0059			0.1002	0.0276	0.1626	0.0171	0.0334	0.0475		0.0952	0.2034	3	0.371585
	0.0512		0.2119			0.0046	0.0982	0.0277	0.1686	0.0206	0.1527	0.0316		0.0409	0.1920	7	0.197239
		0.0307	0.2382	0.0089	0.0526		0.1006	0.0202	0.1745	0.0372	0.0573			0.0852	0.1946	11	0.338027
0.0000		0.0000	0.3333	0.0000	0.0370	0.0000				0.0370		0.0370	0.3333	0.1481	0.0741	1	0.283636
	0.1071		0.1786	0.0000	0.0714	0.0000		0.0000	0.2857	0.0000	0.0357			0.0714	0.2500	1	0.320833
		0.0323	0.2452		0.0231	0.0000	0.0546	0.0154	0.2030	0.0077	0.0953			0.0792	0.2444	2	0.171667
0.0170		0.0625	0.2386	0.0341	0.0682		0.1477	0.0057	0.1648			0.0114		0.0682	0.1818	1	1.624
0.0380		0.0908	0.2150	0.0172	0.1278			0.0319	0.1450			0.0553	0.0725	0.0811	0.1253	2	0.344462
	0.0263	0.1842		0.0000		0.0000	0.1579	0.0000	0.2632	0.0526	0.0789	0.0789			0.1579	1	0.407273
		0.0880	0.2135			0.0000	0.0498	0.0125	0.1536	0.0254	0.0575		0.1593	0.0545	0.1859	2	0.307759
		0.0132	0.2784	0.0358			0.0715	0.0044	0.0906	0.0094	0.0182		0.2775	0.0489	0.1520	2	0.0836154
	0.1200	0.0000		0.0800	0.0800		0.1600	0.0400	0.1600			0.0800	0.0800	0.0000	0.2000	1	0.369
0.0000		0.0714	0.4286	0.0714		0.0000	0.0357	0.0000	0.2857	0.0000		0.0000		0.1071		1	0.239167
0.0213		0.1277	0.3617	0.0213		0.0213	0.1702	0.0000	0.1277	0.0213		0.0426			0.0851	1	0.393333
0.0500		0.1000	0.1500	0.0000		0.0000	0.3500	0.0000		0.0000	0.0000	0.0000			0.3500	1	0.127273
0.0000		0.0286	0.2857	0.0286		0.0000	0.2000	0.0000		0.0571		0.0571		0.1714	0.1714	1	0.326667
	0.0408		0.3411			0.0000	0.1418	0.0085	0.0750	0.0085	0.0971		0.1434	0.0128	0.1309	3	0.264667
0.0000		0.0000	0.4348	0.0000		0.0000			0.0870	0.0000	0.0870	0.0435	0.1304		0.2174	1	0.15
0.0052		0.0208	0.0943	0.0208		0.0084	0.0740	0.0052			0.3128	0.0141	0.2505		0.1937	2	0.254508
	0.3158	0.0175		0.0526	0.1930	0.0175	0.1579	0.0175		0.0175		0.0351		0.0351	0.1404	1	0.366
	0.0769	0.1154	0.0385	0.0769	0.1538	0.0000	0.2308	0.1154	0.0769	0.0000		0.1154				1	0.163333
		0.0301	0.2164			0.0000	0.1400	0.0463	0.1771	0.0104	0.0208	0.0567		0.0880	0.2141	2	0.192003
	0.1562	0.0232	0.2345				0.0883	0.0143	0.1967	0.0232	0.0531	0.0441		0.0358	0.1305	2	0.38087
	0.0312	0.0312	0.3125				0.1250	0.0000	0.2188	0.0000	0.0625		0.0312	0.0312	0.1562	1	0.110769
		0.0739	0.2106	0.0380			0.1734	0.0248	0.1148	0.0308	0.0487	0.0555		0.0618	0.1677	140	0.481265
	0.0915		0.3608	0.0091		0.0077	0.0967	0.0184	0.1209	0.0193	0.0676			0.0622	0.1459	21	0.307142
	0.2072	0.0721		0.0450	0.2162	0.0000	0.1712	0.0000	0.1261	0.0180		0.0811		0.0631		1	0.0841304
0.0256		0.0696	0.3569	0.0321			0.0830	0.0134	0.1005	0.0359	0.0436			0.0786	0.1608	203	0.47763
		0.0250	0.2500				0.0250	0.0000	0.2250	0.0500	0.0500	0.0750	0.0000	0.1000	0.2000	1	0.211538
	0.1062		0.2202	0.0126	0.0685		0.0827	0.0268	0.1642	0.0390	0.0470			0.0675	0.1654	18	0.437456
		0.0397	0.2865	0.0314		0.0141	0.1311	0.0176	0.1207	0.0296	0.0699			0.0442	0.2153	20	0.369306
	0.1318		0.1459	0.0071		0.0188	0.0376	0.0024	0.0306	0.0024	0.0212		0.3153	0.0094	0.2776	1	0.295172
	0.0875		0.2848	0.0362		0.0054	0.1057	0.0207	0.1192	0.0310	0.0814	0.0164		0.0532	0.1587	8	0.288474
	0.0093		0.2153	0.0199	0.0598		0.1228	0.0093	0.0611	0.0408	0.0703		0.1269	0.0795	0.1849	3	0.229385
	0.1056		0.2032	0.0237	0.0979		0.0808	0.0134	0.1622	0.0252	0.0452	0.0481		0.0508	0.1440	22	0.42398
	0.0692		0.2257	0.0180			0.0824	0.0245	0.1622	0.0294	0.0962	0.0221	0.0635	0.0822	0.1248	2	0.298212
0.0000	0.1154	0.0385	0.4231	0.0769		0.0000	0.2308	0.0000	0.0385		0.0000	0.0769	0.0000			1	0.272
0.0000	0.0000	0.0833	0.4583	0.0833	0.2083			0.0000	0.0833	0.0208		0.0000		0.0000	0.0625	1	0.366667
			0.1621	0.0349	0.1203		0.0618	0.0243	0.1796	0.0203	0.0371	0.0459	0.1098	0.0466	0.1574	15	0.654597
0.0000	0.1538	0.0000	0.4615	0.0000	0.1923	0.0000	0.1154	0.0000			0.0385	0.0000		0.0385		1	0.406154
0.0333	0.0667	0.0333	0.2667	0.0333	0.0667	0.0000		0.0667	0.1667		0.1000	0.0333	0.1333			1	0.319091
		0.0323	0.2258		0.1290	0.0000	0.0968	0.0323	0.1290	0.0000	0.1613	0.0000		0.0000	0.1935	1	0.248
0.0000	0.0638	0.0851	0.2553	0.0213	0.1064	0.0213		0.0426	0.1702		0.0851		0.0851	0.0638		1	0.595833
0.0000	0.0000	0.0667	0.2667	0.1000	0.0333	0.0000		0.0000			0.1667		0.1000	0.1000	0.1667	1	0.35
0.0000	0.0000	0.0200	0.2800	0.0000	0.0000	0.0000		0.0200				0.0400	0.4600	0.0200	0.1600	1	0.333846
		0.0489	0.2178	0.0253			0.0954	0.0161	0.1247	0.0198	0.0431	0.0435	0.1139	0.0471	0.2044	8	0.401276
0.0732	0.1220	0.0976	0.2439	0.0244	0.1220	0.0000			0.1463	0.0000	0.0732	0.0000	0.0976			1	0.4
0.0000	0.0585	0.0328	0.3579	0.0328	0.1185	0.0256			0.1056	0.0785	0.0785	0.0985		0.0128		2	0.352564
0.0179	0.1250	0.0536	0.3393	0.0000	0.0536	0.0000			0.1964	0.0357		0.0000		0.0357	0.1429	1	0.591667
		0.0270	0.1256	0.0040		0.0013	0.0858	0.0248	0.1419	0.0634	0.0575		0.1651	0.1291	0.1746	2	0.335596
0.0085	0.1538	0.0769	0.4872	0.0171	0.1026	0.0000			0.0598		0.0000	0.0598	0.0085	0.0256		1	0.133636
0.0189	0.0943	0.0755	0.3019	0.0755	0.1698	0.0000			0.0000		0.0943	0.0377		0.0189	0.1132	1	0.1512
		0.0525	0.2236	0.0307		0.0127	0.1889	0.0198	0.1074	0.0220	0.0699	0.0391		0.0512	0.1822	47	0.384858
0.0000	0.0435	0.0435	0.3913	0.0435	0.0870	0.0000			0.0870		0.0870		0.0435	0.0000	0.1739	1	0.25
0.0000	0.0857	0.1143	0.3429	0.0000	0.0571	0.0286				0.0571	0.1429	0.0857		0.0000	0.0857	1	0.289231
		0.0177	0.1771	0.0141	0.0672		0.0930	0.0194	0.1853	0.0214	0.0516		0.1497	0.0504	0.1531	2	0.368835
		0.0393	0.1913	0.0298	0.0899		0.1183	0.0214	0.1725	0.0286	0.0471	0.0425		0.0574	0.1619	35	0.336685
		0.0359	0.2416	0.0205	0.0589	0.0188	0.0887	0.0177	0.1442	0.0257	0.0981			0.0466	0.2033	13	0.297959
		0.1225		0.0388	0.1798	0.0047	0.2574	0.0047	0.0946	0.0000	0.0186	0.0915	0.1240		0.0636	1	0.382184
0.0000	0.0513	0.1282	0.2821	0.0256	0.0513		0.2051	0.0000	0.0513			0.0000		0.0256	0.1795	1	0.234545
0.0044	0.0620	0.0310	0.2953	0.0537	0.1079		0.1481	0.0336		0.0135		0.0293		0.0586	0.1626	2	0.313475
0.0000		0.0714	0.2857	0.0357	0.1071	0.0000				0.0000	0.1071	0.1071	0.1429	0.1429	0.0000	1	0.3
0.0000	0.0286	0.0143	0.1656	0.0000	0.1227			0.0000	0.0799			0.0414	0.3051	0.0571	0.1853	2	0.364
	0.0312			0.0625	0.0938	0.0000		0.0312	0.0938	0.0000	0.0938	0.1250	0.2812	0.0000	0.1875	1	0.327273
			0.2139	0.0365	0.1287	0.0070	0.0805	0.0162	0.1872	0.0156	0.0617	0.0477		0.0467	0.1583	54	0.365009
			0.2625	0.0145	0.0554	0.0058	0.0927	0.0145	0.1097	0.0187	0.0693		0.1375	0.0591	0.1600	11	0.329421
	0.0444		0.2444			0.0222	0.1333	0.0000	0.1778	0.0222	0.0667	0.0222	0.1333	0.0222	0.1111	1	0.441
0.0137	0.0548	0.0411	0.3699	0.0411		0.0274			0.1918	0.0137	0.1096	0.0411	0.0137	0.0822		1	0.776923
	0.1007		0.2630	0.0122	0.0860	0.0000		0.0122	0.2014	0.0507	0.0250	0.0244		0.0366	0.1879	2	0.446667
	0.0263		0.2632	0.0000	0.1053	0.0000		0.0263	0.1842	0.0263	0.0789	0.0000	0.2105	0.0789		1	0.304615
0.0134	0.1094	0.0531	0.3405	0.0208			0.0770	0.0104	0.0945	0.0243	0.0450			0.0668	0.1449	29	0.411083
	0.0865	0.0381	0.1656	0.0152			0.1037	0.0043	0.0908	0.0353	0.0360		0.1801	0.0819	0.1625	2	0.360878
0.0000		0.0000	0.4194	0.0000	0.0968	0.0000		0.0000	0.1613	0.0323	0.0645	0.0000			0.2258	1	0.28
	0.1500	0.0000	0.4250	0.0000		0.0000	0.0250	0.0000	0.0500	0.0250		0.0250	0.1250		0.1750	1	0.236923
	0.0988	0.0243	0.2284	0.0232		0.0032	0.1146	0.0204	0.1692	0.0228	0.0582			0.0578	0.1790	10	0.286603
	0.0847	0.0655	0.1871	0.0135	0.1310		0.1580	0.0000	0.1445	0.0000		0.0463		0.0712	0.0982	2	0.245091
0.0000		0.0465	0.4651	0.0233	0.0233	0.0000		0.0233	0.1163	0.0233			0.0233	0.0930	0.1628	1	0.313333
	0.0830	0.0375	0.2219	0.0401	0.0659		0.1025	0.0236	0.1055	0.0327	0.1044			0.0406	0.1422	5	0.157588
0.0000		0.0500	0.2500	0.0750	0.2000	0.0000	0.0750	0.0000	0.1500			0.0250	0.1750	0.0000		1	0.432
	0.0476	0.0000	0.2381	0.0952	0.0000	0.0952			0.1429		0.0476	0.0952	0.0476	0.1429	0.0476	1	0.25
	0.0238	0.0476	0.4286	0.0238	0.0476	0.0238		0.0000	0.1905	0.0238		0.0952		0.0000	0.0952	1	0.3525
	0.1749	0.0787	0.3586	0.0233	0.0496	0.0379	0.0845	0.0000		0.0087		0.0292		0.0204	0.1341	1	0.239615
	0.2130	0.0212	0.3191	0.0287	0.0414	0.0174	0.1761	0.0169		0.0113	0.1188	0.0116		0.0246		2	0.186265
0.0263		0.2368	0.2895	0.0789	0.0526	0.0000	0.1316	0.0263	0.0263		0.1053	0.0263		0.0000		1	0.4
0.0208		0.0360	0.2462	0.0000	0.0814	0.0000	0.1799	0.0000		0.0511		0.0511		0.0455	0.2879	2	0.225455
0.0107		0.0584	0.3723	0.0257			0.0526	0.0064	0.0715	0.0185	0.0273		0.2133	0.0501	0.0932	11	0.240834
	0.0920	0.0464	0.2320	0.0280			0.1327	0.0236	0.1072	0.0286	0.0533	0.0418		0.0659	0.1485	23	0.393539
	0.0000	0.1333		0.1333	0.1667	0.0333	0.1667	0.0333	0.1000	0.1000		0.0000	0.0000	0.1333		1	0.481818
	0.1145		0.2354	0.0164	0.0741	0.0111	0.0805	0.0163	0.1304	0.0228	0.0752			0.0487	0.1746	20	0.27865
0.0101		0.0363	0.3789	0.0158	0.0372		0.1028	0.0147	0.1053	0.0274	0.0410			0.0590	0.1716	11	0.396025
	0.1739	0.0580		0.0000	0.1159	0.0145	0.1449	0.0290	0.1884		0.1159	0.0145	0.1014	0.0435		1	0.251538
0.0143		0.0634	0.3342	0.0211			0.0910	0.0161	0.1138	0.0388	0.0416	0.0290		0.0734	0.1633	29	0.36648
	0.0182	0.0466	0.2678			0.0000	0.0585	0.0167	0.1169	0.0061	0.1060		0.1072	0.0288	0.2273	3	0.237576
	0.1026	0.0256	0.1795			0.0513	0.0513	0.0256	0.1282	0.0000	0.1795	0.0256		0.0769	0.1538	1	0.179167
0.0000	0.0000	0.0244	0.4634	0.0244		0.0000			0.0488	0.0000	0.1707	0.0488	0.0000		0.2195	1	0.383333
0.0000		0.0135	0.3649	0.0135	0.1216	0.0270			0.1622	0.0135	0.1757	0.0405	0.0541	0.0135		1	0.68
0.0183		0.0488	0.3690	0.0254		0.0101	0.0846	0.0138	0.0984	0.0308	0.0826			0.0640	0.1542	49	0.404056
0.0769		0.0769	0.3462	0.0769	0.1154	0.0385	0.0385	0.0000	0.0000	0.0000		0.0000		0.0769	0.1538	1	0.186923
0.0000		0.0435	0.3913	0.0435	0.0000	0.0000	0.1739	0.0000	0.1739		0.0870	0.0435	0.0000	0.0435		1	0.281818
0.0000		0.0281	0.1949	0.0217	0.0390	0.0172	0.0543	0.0172	0.2811		0.1795	0.0326		0.0000	0.1342	2	0.321442
		0.0442	0.2114	0.0239	0.0910	0.0068	0.1373	0.0197	0.1235	0.0206	0.0710	0.0404		0.0423	0.1680	30	0.33197
		0.0306	0.2472	0.0286	0.0783	0.0033	0.1141	0.0223	0.1033	0.0348	0.0432		0.0427	0.0535	0.1982	5	0.357855
0.0000	0.0455	0.0455	0.2273	0.0000	0.1364	0.0000			0.0909	0.0000		0.0000	0.1818	0.0455	0.2273	1	0.256
0.0000	0.0625	0.0625	0.3438	0.0312	0.0312	0.0312	0.1875	0.0312		0.0312		0.0938		0.0000	0.0938	1	0.297692
0.0128		0.0333	0.3312	0.0274	0.0878		0.0717	0.0116	0.1386	0.0151	0.0437	0.0243		0.0464	0.1561	17	0.452607
		0.0211	0.2022	0.0323	0.1517		0.0725	0.0427	0.1112	0.0326	0.0591	0.0259	0.0551	0.0702	0.1232	4	0.518051
0.0037		0.0331	0.2161	0.0338	0.0462		0.1245	0.0169	0.0823	0.0100	0.0401		0.1250	0.0343	0.2342	3	0.503092
0.0000		0.0357	0.3929	0.0000	0.0357	0.0357		0.0357	0.1071	0.0714	0.0357	0.0714		0.1071	0.0714	1	0.254545
	0.0429	0.0429	0.2143	0.0143	0.0286	0.0000	0.1000	0.0286	0.1286		0.0857	0.0000	0.2571	0.0571		1	0.781818
	0.0502	0.0293	0.2348	0.0083	0.0854	0.0054	0.1381	0.0129	0.1256	0.0209	0.0795			0.0054	0.2041	5	0.245127
0.0088		0.0410	0.3489	0.0186		0.0053	0.0897	0.0241	0.1299	0.0306	0.0588	0.0164		0.0625	0.1656	13	0.436121
0.0081		0.0983	0.2685	0.0331			0.0711	0.0087	0.1173	0.0317	0.0355	0.0311	0.1381	0.0366	0.1219	6	0.260753
0.0063		0.0629	0.3536	0.0238		0.0111	0.0706	0.0141	0.1136	0.0325	0.0264		0.0586	0.0612	0.1653	8	0.353252
		0.0000		0.0303	0.1818	0.0000	0.1212	0.0303	0.2424	0.0606	0.0909	0.0000	0.1212	0.0606	0.0606	1	0.338462
		0.0474	0.1796	0.0260		0.0056	0.1700	0.0194	0.1051	0.0300	0.0622	0.0395	0.1131	0.0431	0.1590	14	0.290149
	0.0244	0.0488	0.2195	0.0000	0.0732	0.0000	0.1463	0.0488	0.1463	0.0244		0.0244		0.0488	0.1951	1	0.459
0.0000	0.0638	0.0213	0.2979	0.0000	0.0638	0.0000		0.0638			0.0851	0.0851	0.0638	0.0638	0.1915	1	0.45
0.0455		0.0000	0.4091	0.0909	0.2273	0.0000	0.0909	0.0000	0.0909	0.0000		0.0000	0.0000	0.0455		1	0.232
0.0000	0.0278	0.0159	0.3373	0.0278	0.0556	0.0079			0.1508	0.0238	0.0437		0.1310	0.0476	0.1310	2	0.494744
0.0040		0.0468	0.3021	0.0238	0.0510	0.0051	0.0816	0.0245	0.1131	0.0232	0.0953			0.0574	0.1722	17	0.389171
0.0063	0.0963	0.0679	0.4370	0.0169			0.0584	0.0115	0.0875	0.0127	0.0234	0.0443		0.0476	0.0904	6	0.289695
0.0000	0.2782	0.0238	0.2229	0.0266	0.0676	0.0000	0.0686	0.0149	0.1647	0.0216	0.1110	0.0000				3	0.331624
0.0026	0.0535	0.0237	0.3544	0.0153		0.0032	0.0966	0.0182	0.1427	0.0247	0.0679			0.0503	0.1467	11	0.260245
0.0000	0.0417	0.0000	0.2083	0.0833		0.0000	0.1042	0.0208	0.1667		0.1250	0.0000	0.1458		0.1042	1	0.39
0.0139	0.0170	0.1069	0.2788	0.0101			0.0713	0.0135	0.1212	0.0170	0.0461		0.0379	0.0768	0.1894	2	0.639866
	0.0286		0.2857		0.0286	0.0000	0.0857	0.0000	0.0000	0.0286	0.0000	0.0286	0.1714	0.0857	0.2571	1	0.204615
	0.0093	0.0622	0.2884	0.0410			0.1349	0.0106	0.1032	0.0304	0.0529	0.0556	0.0146	0.0899	0.1071	2	0.255532
	0.0000	0.0227	0.3409	0.0455		0.0000	0.1364	0.0000	0.0000	0.0000	0.1591		0.0682	0.0909	0.1364	1	0.376
	0.0632	0.0540	0.2551	0.0193		0.0043	0.1611	0.0245	0.1035	0.0269	0.0460	0.0329		0.0551	0.1542	14	0.360744
	0.1220	0.0976		0.0244	0.0732	0.0000	0.2927	0.0244	0.1220	0.0000	0.1220	0.0244	0.0488	0.0488		1	0.313846
	0.0139		0.1806	0.0694		0.0000	0.1250	0.0000	0.1389	0.0556	0.0972	0.0556	0.0278	0.0139	0.2222	1	0.616
	0.1009	0.0349	0.2017	0.0168	0.0757		0.1092	0.0175	0.1312	0.0208	0.0604	0.0397		0.0389	0.1522	19	0.428189
0.0000	0.1111	0.0556	0.3056	0.0000		0.0000	0.1944	0.0000	0.0278	0.0278	0.0556	0.0278			0.1944	1	0.231538
	0.1481	0.0370	0.2222	0.0000	0.0370	0.0000	0.1481	0.0000			0.1111	0.0000	0.0741	0.1111	0.1111	1	0.231
	0.1032		0.2464	0.0121	0.0850	0.0014	0.0863	0.0207	0.1416	0.0154	0.0597	0.0425		0.0302	0.1555	20	0.293318
	0.0366	0.0390	0.2088	0.0089	0.1015	0.0089	0.1479	0.0244	0.0690		0.0601	0.0902		0.0244	0.1803	2	0.466182
	0.0765		0.1955	0.0050	0.1171		0.0633	0.0032	0.1743	0.0289	0.0153	0.0383	0.1429	0.0320	0.1076	3	0.29303
	0.0427		0.2926	0.0211	0.0500	0.0076	0.0857	0.0034	0.1032	0.0189	0.0841		0.0917	0.0453	0.1538	4	0.415117
0.0000	0.0435	0.0747	0.1746	0.0374	0.0965		0.1651	0.0000	0.1746			0.0217	0.0625	0.0312	0.1182	2	0.3015
0.0000	0.0385	0.0200	0.3252	0.0385	0.0770	0.0000	0.0970	0.0770	0.1911	0.0400		0.0185		0.0770		2	0.285865
0.0138	0.0774	0.0309	0.3654	0.0082	0.0706		0.0456	0.0243	0.0932	0.0166	0.0437			0.0580	0.1524	5	0.328547
			0.2616	0.0217	0.0525	0.0039	0.0872	0.0207	0.1259	0.0267	0.0626	0.0220	0.0859	0.0400	0.1894	13	0.435338
	0.0382		0.2393	0.0296	0.0940	0.0000	0.0694	0.0075	0.1161	0.0132	0.0790	0.0305	0.0576	0.0372	0.1883	9	0.388013
0.0000	0.0408	0.0468	0.3038	0.0087		0.0000	0.0684	0.0253	0.0871	0.0355	0.0677		0.0924	0.0368	0.1867	5	0.364303
0.0000	0.0000	0.0213	0.2979	0.0213	0.0213	0.0000		0.0213	0.1915	0.0213	0.1064	0.0000		0.0851	0.2128	1	0.482727
0.0032		0.0422	0.2244	0.0226	0.0968		0.0696	0.0093	0.0925	0.0177	0.0826	0.0316	0.0899	0.0500	0.1677	8	0.265761
	0.1242	0.0200		0.0625	0.1233	0.0408	0.1417	0.0200	0.0608	0.0000	0.1008	0.0208	0.0825	0.0400	0.1625	2	0.274091
0.0000	0.1379	0.0345	0.2414	0.0000	0.1379	0.0000	0.0690	0.0000		0.0345	0.0000	0.0000	0.3448	0.0000		1	0.284615
0.0217		0.0217	0.1957	0.0435		0.0000	0.1522	0.0217	0.1087	0.0000	0.1087	0.0652	0.1304	0.0000	0.1304	1	0.409091
0.0116	0.0313	0.0485	0.2668	0.0208	0.0818		0.0525	0.0247	0.1254	0.0233	0.0525	0.0220		0.0602	0.1784	10	0.4595
0.0139	0.0000	0.0139	0.2792	0.0541	0.1118	0.0000	0.1082	0.0227	0.0782	0.0278		0.0402		0.0351	0.2149	2	0.405
0.0000		0.0500	0.3500	0.0500	0.0000	0.0000	0.2000	0.0000	0.2500	0.0000		0.0000	0.0500	0.0000	0.0500	1	0.18
0.0188		0.0738	0.2493	0.0280	0.0559	0.0026	0.0589	0.0174	0.1002	0.0135	0.0425		0.0895	0.0512	0.1984	8	0.386734
0.0070		0.0499	0.2843	0.0224	0.0754	0.0068	0.0948	0.0141	0.1429	0.0260	0.0584	0.0437		0.0432	0.1311	27	0.446031
		0.0407	0.2922	0.0171	0.0634	0.0037	0.1007	0.0116	0.1110	0.0169	0.0496	0.0272	0.0652	0.0512	0.1497	14	0.380959
0.0000	0.0684	0.0257	0.2452	0.0120	0.0744	0.0067	0.1278	0.0197	0.1478	0.0097	0.0408			0.0912	0.1305	6	0.234427
0.0048	0.0280	0.0299	0.2806	0.0281		0.0154	0.1153	0.0154	0.1370	0.0159	0.0659	0.0332		0.0538	0.1767	11	0.426967
	0.1094	0.0314	0.2836	0.0290	0.0525		0.1114	0.0136	0.0894	0.0091	0.0373	0.0268	0.0507	0.0488	0.1070	7	0.291126
	0.0595	0.0532	0.2583	0.0220		0.0051	0.0860	0.0133	0.1709	0.0072	0.0596	0.0299	0.0366	0.0760	0.1224	5	0.335636
	0.0294	0.0000	0.0882	0.0000	0.2059	0.0294	0.2059	0.0294	0.1471		0.0882	0.0000	0.0000	0.0882	0.0882	1	0.315
0.0000	0.0657	0.0217	0.2057	0.0000	0.0435		0.0847	0.0181	0.1468	0.0399	0.0766		0.0975	0.0666	0.1332	3	0.273162
	0.0877	0.0208	0.0428	0.0208	0.0252	0.0000	0.1086	0.0208	0.0548	0.0669	0.0044		0.4825	0.0208	0.0439	2	0.470076
0.0056	0.1058	0.0225	0.2035	0.0288			0.0750	0.0231	0.2096	0.0435	0.0084	0.0288	0.0701	0.0659	0.1094	2	0.856364
	0.0521	0.0417	0.2461	0.0131	0.0800	0.0040	0.0952	0.0165	0.1238	0.0219	0.0675	0.0235		0.0420	0.1726	35	0.382212
0.0000		0.0250	0.3000	0.0000	0.0750	0.0000	0.1250	0.0000		0.0250	0.1750	0.0000	0.0250	0.0250	0.2250	1	0.477
0.0000	0.0435	0.0652	0.3478	0.0217	0.0000	0.0000	0.1522	0.0217	0.0652			0.0217	0.0435	0.0652	0.1522	1	0.432
0.0058	0.0535	0.0547	0.3027	0.0423	0.0631	0.0040	0.0640	0.0247	0.1183	0.0173	0.0572		0.0482	0.0391	0.1052	8	0.358051
0.0000	0.0392	0.0411	0.2494	0.0240	0.0512		0.0740	0.0018	0.1433	0.0036	0.0667	0.0369	0.0643	0.0214	0.1831	7	0.344592
0.0000	0.0952	0.0476	0.2857	0.0000	0.0000	0.0000	0.0952	0.0476		0.0476	0.1429	0.0476	0.0000	0.0000	0.1905	1	0.2
	0.0606	0.0488	0.2265	0.0137	0.0514	0.0064	0.1179	0.0184	0.0991	0.0227	0.0538	0.0345	0.0602	0.0383	0.1477	19	0.43945
0.0031		0.0343	0.2412	0.0137	0.0665	0.0082	0.0963	0.0222	0.1259	0.0173	0.0728	0.0292	0.0807	0.0554	0.1333	16	0.385327
0.0046	0.0665	0.0417	0.2537	0.0181	0.0665	0.0073	0.0754	0.0265	0.1268	0.0252	0.0753	0.0286		0.0478	0.1360	22	0.359848
0.0044	0.0788	0.0412	0.3345	0.0098		0.0044	0.0870	0.0147	0.0924	0.0129	0.0632	0.0195	0.0402	0.0598	0.1374	6	0.405256
0.0000	0.0000	0.0000	0.1707	0.0244	0.0976	0.0244	0.1951	0.0244	0.0732		0.0244	0.0244	0.1220	0.0000	0.2195	1	0.372727
0.0011	0.0309	0.0346	0.2286	0.0156	0.1088	0.0058	0.0651	0.0268	0.1398	0.0125	0.0823	0.0165	0.0476	0.0251	0.1589	5	0.58977

## Sheet: Networks (kinetic model)
Networks node fractions: kinetic model
AA	AC	AU	AG	CA	CC	CU	CG	UA	UC	UU	UG	GA	GC	GU	GG
															1.0000
													1.0000
									1.0000
			1.0000
												1.0000
	1.0000
						0.0286							0.9714
						0.0350									0.9650
	0.5000		0.5000
	0.5000			0.5000
						0.0001					0.9999
	0.0001					0.9999
								0.5000				0.5000
								0.2060					0.7940
								0.9674							0.0326
								0.9999	0.0001
						0.5000				0.5000
			0.9999	0.0001
		0.9999													0.0001
	0.0001							0.9999
			0.8935			0.1065
			0.9999						0.0001
			0.1173							0.8827
			0.5000									0.5000
			0.0001										0.9999
			0.0001											0.9999
			0.5000												0.5000
	0.0001	0.9999
				0.5000		0.5000
				0.0001									0.9999
		0.0875											0.9125
									0.5000	0.5000
				0.0001											0.9999
	0.5000												0.5000
												0.5000			0.5000
												0.0001	0.9999
	0.9999											0.0001
									0.9891						0.0109
		0.9999	0.0001
									0.9734					0.0266
	0.9999														0.0001
										0.7492					0.2508
													0.9999		0.0001
										0.0286			0.9714
									0.5000				0.5000
													0.9714	0.0286
														0.9999	0.0001
	0.8804													0.1196
										0.0945		0.9055
									0.7627			0.2373
		0.9999	0.0001												0.0001
			0.0001										0.9999		0.0001
			0.9258	0.0001		0.0741
			0.6148	0.1926				0.1926
			0.3333									0.3333			0.3333
			0.0001									0.0001	0.9999
			0.8085			0.0957				0.0957
			0.9999	0.0001								0.0001
			0.0805							0.8390					0.0805
			0.4388	0.0001									0.5612
			0.0108						0.9784						0.0108
			0.0082						0.7565			0.2354
		0.1388	0.0001										0.8612
			0.0316					0.9368							0.0316
			0.0069					0.2046					0.7884
			0.0166					0.4917				0.4917
			0.4721			0.0558					0.4721
			0.7044	0.2141						0.0815
	0.7113									0.0961		0.1926
	0.7032	0.1484												0.1484
				0.0001									0.7264		0.2735
				0.0001									0.9713	0.0286
				0.0001								0.0001			0.9999
				0.0001								0.0001	0.9999
				0.2252						0.0260					0.7488
				0.1946						0.0230			0.7824
				0.1386					0.4669						0.3945
				0.2365					0.7432					0.0203
				0.1918					0.6164			0.1918
				0.1926				0.1926							0.6148
				0.1708				0.1708					0.6583
				0.3333				0.3333				0.3333
				0.0001		0.0202									0.9798
				0.0001		0.5000								0.5000
				0.0001		0.0286							0.9714
				0.1663		0.0001					0.8336
				0.9999		0.0001				0.0001
				0.9999		0.0001			0.0001
				0.5000		0.0001		0.5000
				0.0001	0.9734									0.0266
	0.0001	0.9999	0.0001
	0.0001	0.3348						0.6652
	0.0001	0.5000								0.5000
	0.0001		0.9999	0.0001
	0.4542	0.0915											0.4542
	0.8241	0.1759													0.0001
	0.8241	0.1759										0.0001
		0.0594											0.9405		0.0001
	0.4972								0.4972						0.0055
	0.0001		0.0633							0.9366
	0.9999		0.0001									0.0001
	0.5000		0.0001										0.5000
	0.8311		0.0001											0.1689
	0.9999		0.0001												0.0001
	0.0001			0.0001		0.9999
	0.9999			0.0001								0.0001
	0.9999											0.0001			0.0001
	0.5000			0.0001									0.5000
	0.5569			0.0001											0.4431
	0.0001					0.5000				0.5000
	0.0001					0.0726					0.9273
	0.4692					0.0616							0.4692
	0.5143					0.0680									0.4177
	0.9074											0.0001		0.0925
	0.5000											0.0001	0.5000
	0.0001							0.9999	0.0001
	0.6428							0.1786				0.1786
	0.4426							0.1149					0.4426
	0.8727									0.1191					0.0082
	0.7054							0.1988						0.0959
	0.7725							0.2200							0.0075
	0.4692									0.0616			0.4692
	0.4327								0.4327			0.1346
	0.3333								0.3333				0.3333
	0.0001		0.9999						0.0001
		0.5000												0.5000	0.0001
	0.4762												0.4762	0.0475
	0.0001		0.0326					0.9673
		0.0561											0.8879	0.0561
		0.9999										0.0001			0.0001
		0.0594										0.0001	0.9405
		0.4779								0.4779					0.0442
		0.0804								0.0804			0.8391
		0.2115								0.2115		0.5769
		0.0900							0.9000						0.0099
		0.0831							0.8338					0.0831
		0.0457							0.4771				0.4771
		0.0701							0.7093			0.2207
		0.5000							0.0001	0.5000
		0.2536						0.7221							0.0244
		0.2068						0.5864						0.2068
		0.0707						0.1915					0.7378
	0.5000												0.5000		0.0001
				0.0001										0.0640	0.9359
		0.1001						0.7999		0.1001
		0.1118						0.8882	0.0001
		0.0964				0.0964									0.8073
		0.0804				0.0804							0.8391
		0.0701				0.0701					0.8598
	0.0001		0.8360			0.1640
		0.1083		0.0001											0.8917
		0.0875		0.0001									0.9125
		0.2088		0.7911					0.0001
		0.5000		0.0001		0.5000
		0.1510						0.4245				0.4245
		0.1726	0.8273	0.0001
						0.0264		0.2397							0.7339
								0.1020				0.1020	0.7959
						0.0001				0.0001	0.9999
								0.2206	0.3897				0.3897
									0.9548	0.0260					0.0192
								0.2703	0.4595			0.2703
						0.0295					0.9411			0.0295
									0.4614			0.0773	0.4614
						0.0863				0.0863		0.8274
					0.6319									0.0180	0.3501
												0.0001	0.9999		0.0001
									0.8424			0.1522			0.0054
						0.0177					0.4912				0.4912
						0.0278				0.0278			0.9445
						0.0214							0.7088		0.2697
						0.0335				0.0335					0.9329
									0.4927				0.4927	0.0145
												0.0001	0.9713	0.0286
									0.4985				0.4985		0.0030
									0.9673					0.0264	0.0063
						0.0236					0.7189	0.2575
						0.0228		0.2013					0.7758
										0.0284			0.9675		0.0041
										0.0257		0.1072	0.8671
						0.0632						0.0001			0.9368
						0.0477		0.4762				0.4762
						0.0001		0.4106			0.5894
										0.1642		0.8087			0.0271
								0.4553				0.4553		0.0894
								0.4917				0.4917			0.0166
										0.0278			0.9444	0.0278
								0.3753	0.6081					0.0166
								0.8159						0.1565	0.0275
								0.1144					0.8817		0.0039
												0.0001		0.9999	0.0001
									0.6281	0.0179		0.3540
								0.3358		0.0190			0.6453
													0.9713	0.0286	0.0001
								0.1117					0.8629	0.0254
								0.4873		0.0255		0.4873
									0.4927	0.0145			0.4927
						0.0161					0.4360		0.5479
								0.3769	0.6102						0.0130
						0.0001			0.0001		0.9999
	0.6489					0.0877				0.0877		0.1757
		0.3333				0.3333			0.0001	0.3333
	0.0001					0.0671				0.0671	0.8657
		0.0695				0.0695			0.0001		0.8610
	0.0001					0.0719			0.0001		0.9280
	0.4419					0.0581				0.0581			0.4419
		0.0650				0.0650				0.0650	0.8051
	0.0001	0.4999		0.0001		0.4999
		0.0744				0.0744				0.0744			0.7767
	0.0001	0.4225	0.0189					0.5586
	0.8797			0.0001		0.1202						0.0001
	0.0001					0.0969		0.8062		0.0969
		0.0725				0.0725					0.6313	0.2237
	0.3475		0.2865			0.0795									0.2865
		0.0480				0.0480					0.4033		0.5007
	0.7242							0.1011				0.1011		0.0736
						0.0168					0.2139		0.5554		0.2139
						0.0141		0.2864			0.4131	0.2864
	0.0001					0.0438		0.3900			0.5661
		0.0872				0.0872				0.0872					0.7383
								0.0713				0.0713	0.8328	0.0247
	0.0001	0.9595	0.0404						0.0001
								0.0771					0.8939	0.0263	0.0026
	0.3765							0.1975		0.0495			0.3765
	0.5777							0.3322		0.0789					0.0113
		0.0379			0.5953									0.0379	0.3290
								0.0731				0.0731	0.8514		0.0025
	0.0001			0.1605		0.0312					0.8083
	0.7781	0.2218	0.0001												0.0001
	0.0001	0.1218				0.1218					0.7563
	0.6409	0.1795	0.0001											0.1795
	0.3603					0.0477					0.2960				0.2960
		0.0848				0.0848					0.7456			0.0848
	0.4797					0.0634				0.0634					0.3934
	0.4411	0.1177	0.0001										0.4411
	0.7781	0.2218	0.0001									0.0001
	0.0001		0.4557			0.0885					0.4557
	0.4681	0.0638											0.4681		0.0001
	0.0001	0.4892	0.0215							0.4892
						0.0249		0.4751		0.0249		0.4751
						0.0207		0.3768		0.0207					0.5818
	0.4691		0.4178			0.1131						0.0001
	0.4652					0.0632					0.4083			0.0632
	0.3401					0.0447					0.2751		0.3401
		0.0436				0.0436		0.3723			0.5405
	0.4340					0.0586					0.3750	0.1324
						0.0001		0.5024		0.0001	0.4974
	0.8758	0.1241										0.0001			0.0001
	0.5379		0.4619	0.0001								0.0001
						0.0177		0.3951			0.5696			0.0177
						0.0251				0.0251		0.1045	0.8454
		0.0559								0.0559			0.8844		0.0038
	0.0001		0.7696	0.2303					0.0001
		0.3255								0.3255				0.3255	0.0235
		0.0497										0.0001	0.9502		0.0001
						0.0104			0.3527		0.2842		0.3527
						0.0141			0.5163		0.4555			0.0141
						0.0109			0.3751		0.3070				0.3070
						0.0172				0.0172	0.4828				0.4828
						0.0284				0.0284	0.9149			0.0284
	0.0001		0.6672	0.2051						0.1277
						0.0158				0.0158	0.4316		0.5368
			0.9126	0.0001		0.0872						0.0001
			0.4393	0.0870		0.0344					0.4393
						0.0471				0.0471		0.2160			0.6898
						0.0196				0.0196	0.5773	0.3835
			0.7154	0.1142		0.0563		0.1142
	0.0001		0.7199			0.1400				0.1400
	0.3595		0.2810	0.0001									0.3595
			0.6119	0.0001	0.3322									0.0559
	0.4692			0.0001		0.0616							0.4692
	0.4810		0.4050	0.0001										0.1140
	0.3808			0.0001		0.0490									0.5702
	0.3859		0.3070	0.0001											0.3070
	0.5454			0.1515				0.1515				0.1515
	0.3970			0.1030				0.1030					0.3970
								0.2007		0.0227			0.7699		0.0068
	0.6619			0.0001										0.0669	0.2712
	0.3813			0.1187					0.3813			0.1187
	0.4208			0.0001									0.4208		0.1584
			0.8123	0.1238		0.0639			0.0001
	0.0001		0.6148	0.1926				0.1926
		0.0306							0.4832				0.4832		0.0029
						0.0271				0.0271			0.9188	0.0271
						0.0130		0.2541			0.3664				0.3664
			0.0001									0.0001	0.9998		0.0001
						0.0196		0.0811					0.6494		0.2498
		0.0436		0.0001									0.6947		0.2616
	0.3770				0.3770									0.0380	0.2079
		0.0528				0.0528					0.4472				0.4472
						0.0001			0.0001	0.0001	0.9998
			0.0039					0.1139					0.8783		0.0039
						0.0176			0.6170	0.0176		0.3478
			0.0092					0.2678	0.4552			0.2678
						0.0282					0.4124	0.1470			0.4124
		0.0429						0.2587	0.4397			0.2587
						0.0431					0.6736	0.2403		0.0431
						0.0190					0.2522	0.0899	0.6389
			0.3171			0.0486					0.3171				0.3171
			0.2949			0.0455					0.2949		0.3648
			0.3995			0.0600					0.3995	0.1411
			0.2526		0.4575									0.0373	0.2526
						0.0209				0.0209			0.6921		0.2661
		0.0554							0.5675	0.0554		0.3216
	0.0001		0.8934	0.0001		0.1065
						0.0559				0.0559				0.0559	0.8324
			0.5321			0.0625		0.3428		0.0625
						0.0123		0.2333			0.3365		0.4179
			0.3567			0.0419		0.2448			0.3567
			0.4722			0.0555			0.0001		0.4722
			0.4474			0.0526				0.0526	0.4474
			0.6198			0.0930				0.0930		0.1941
		0.0528						0.1084					0.8352		0.0037
			0.3925			0.0606				0.0606			0.4864
						0.0116			0.4053		0.3397	0.2434
			0.8095			0.0952			0.0001	0.0952
	0.0001	0.1802	0.6395			0.1802
						0.0202					0.2736		0.6859	0.0202
				0.1676		0.0190		0.1676					0.6458
				0.1086		0.0099					0.5454		0.3360
	0.9998		0.0001									0.0001			0.0001
				0.1408		0.0114					0.7070	0.1408
	0.8803		0.0001									0.0001		0.1196
	0.4999		0.0001									0.0001	0.4999
				0.1292		0.0168				0.0168					0.8372
				0.1903		0.0225				0.0225			0.7648
				0.2558		0.0001				0.0001	0.7441
						0.0228							0.7590	0.0228	0.1955
				0.0982		0.0108			0.3522						0.5388
				0.1263		0.0127			0.4305				0.4305
	0.8166		0.0077							0.1680					0.0077
				0.1885		0.0169			0.6060			0.1885
				0.1619		0.0125					0.8130			0.0125
				0.2558		0.0001			0.0001		0.7441
	0.4539		0.0040							0.0882			0.4539
												0.0001	0.9713	0.0286	0.0001
				0.1198		0.0150		0.1198							0.7454
		0.0594		0.0001								0.0001	0.9405
	0.6730		0.0062							0.1364		0.1843
				0.2089		0.0001		0.2089			0.5821
	0.4945		0.0055						0.4945						0.0055
	0.3322		0.0034						0.3322				0.3322
				0.4999		0.0001		0.4999		0.0001
		0.1727		0.6545		0.1727			0.0001
	0.4786												0.4786	0.0428	0.0001
										0.0265		0.0745	0.8964		0.0025
						0.0001		0.5024	0.0001		0.4974
	0.7060		0.0066							0.1437				0.1437
				0.0001	0.5102									0.0150	0.4748
				0.0897		0.0090					0.4506				0.4506
				0.0001		0.0286						0.0001	0.9713
		0.1257	0.6228			0.1257				0.1257
		0.0839	0.4161			0.0839					0.4161
	0.4682			0.0001	0.4682									0.0636
		0.2727	0.0148							0.2727		0.4398
					0.5017	0.0147								0.0147	0.4689
				0.0001									0.7791	0.0234	0.1975
		0.0831		0.0001	0.8338									0.0831
				0.0001								0.0001	0.7973		0.2026
					0.5806			0.0787						0.0165	0.3242
				0.0777						0.0195			0.6459		0.2569
					0.3863				0.3863					0.0110	0.2164
				0.0639					0.3894				0.3894		0.1572
				0.2615					0.4638	0.0132		0.2615
	0.4693		0.0001										0.4693	0.0614
					0.6191					0.0176				0.0176	0.3456
								0.1323	0.4315				0.4315		0.0047
				0.1615				0.1615				0.1615			0.5155
				0.0926				0.0926				0.0926	0.7222
				0.4771				0.4771		0.0229				0.0229
	0.8803		0.0001											0.1196	0.0001
				0.1885				0.1885	0.3295						0.2936
					0.6895							0.0001		0.0194	0.2910
					0.4126								0.4126	0.0125	0.1622
				0.0001		0.0340								0.0340	0.9320
				0.0001		0.0176							0.5678		0.4145
				0.0001		0.0278							0.9443	0.0278
	0.4999		0.0001										0.4999		0.0001
				0.0001		0.0350						0.0001			0.9649
				0.0757				0.0757					0.6068		0.2417
				0.0001	0.4927								0.4927	0.0145
	0.0001		0.6605			0.1285		0.2110
0.0001		0.2261	0.7738	0.0001
		0.0804		0.0001		0.0804							0.8391
		0.3333		0.0001		0.3333								0.3333
									0.4916				0.4916	0.0145	0.0023
		0.0557		0.0001		0.0557									0.8886
	0.4685							0.0608					0.4685		0.0021
	0.4752									0.0475			0.4752		0.0021
	0.0001	0.2261	0.7738	0.0001
	0.7668		0.0074					0.2184							0.0074
									0.4691			0.0597	0.4691		0.0022
	0.6697		0.0064					0.1876						0.1363
	0.4408		0.0039					0.1144					0.4408
				0.1782	0.6266			0.1782						0.0171
	0.6389		0.0060					0.1775				0.1775
				0.0001	0.9733							0.0001		0.0266
	0.0001		0.0266					0.7849		0.1885
	0.0001		0.0326					0.9673	0.0001
									0.4903	0.0144			0.4903		0.0050
				0.1357	0.4263				0.4263					0.0117
	0.4999											0.0001	0.4999		0.0001
				0.1187	0.3813				0.3813			0.1187
				0.0001	0.9482	0.0259								0.0259
	0.7775							0.1094				0.1094			0.0037
		0.1342		0.3658						0.1342		0.3658
						0.0314					0.4686			0.0314	0.4686
		0.0314		0.1553		0.0314					0.7819
				0.2053	0.7536					0.0206				0.0206
	0.4307		0.0047						0.4307			0.1340
	0.4401			0.0001	0.4401	0.0598								0.0598
		0.0337		0.0946			0.6825	0.0946				0.0946
	0.0001		0.4560			0.0879			0.0001		0.4560
		0.0350			0.5496			0.0742						0.0350	0.3061
	0.3304			0.0001	0.3304									0.0331	0.3060
	0.0001			0.2422		0.0264				0.0264	0.7048
	0.3704			0.1044	0.3704			0.1044						0.0504
		0.0237			0.3723				0.3723					0.0237	0.2080
	0.2802			0.0967		0.0378					0.4887	0.0967
	0.2761			0.0859	0.2761				0.2761			0.0859
	0.2897			0.0915	0.2897				0.2897					0.0394
	0.3226			0.0001	0.3226								0.3226	0.0322
		0.0364			0.5722					0.0364				0.0364	0.3186
	0.4310		0.0081					0.2374		0.0862		0.2374
	0.5519			0.1494		0.0746				0.0746		0.1494
		0.0363		0.1144	0.3675				0.3675			0.1144
						0.0165				0.0165	0.2116		0.5439		0.2116
		0.0568		0.0001	0.8862							0.0001		0.0568
	0.3806		0.3341			0.0903				0.0903		0.1047
	0.0001		0.0283					0.8368	0.0001	0.1349
		0.0297		0.0001	0.4703								0.4703	0.0297
	0.3054		0.2505			0.0693				0.0693			0.3054
	0.3202		0.2666			0.0734				0.0734					0.2666
		0.0634		0.1742	0.6357					0.0634				0.0634
		0.0308		0.0001	0.4867									0.0308	0.4517
	0.2210			0.0675		0.0284					0.3415				0.3415
		0.0565		0.1601	0.5668			0.1601						0.0565
			0.6583	0.0001	0.2431	0.0493								0.0493
	0.0001		0.4192			0.0808				0.0808	0.4192
						0.0247				0.0247	0.3570	0.2366			0.3570
	0.2656			0.1562				0.1562	0.2656			0.1562
		0.0298			0.4703	0.0298								0.0298	0.4405
	0.3526			0.0001		0.0347							0.3526		0.2601
	0.3169			0.0777		0.0407		0.0777							0.4871
		0.0396		0.1258	0.3975				0.3975					0.0396
	0.3128		0.0064					0.1840	0.3128			0.1840
						0.0215				0.0215		0.0579	0.7141		0.1849
		0.0376		0.1313		0.0376					0.6623	0.1313
		0.0210			0.4004								0.4004	0.0210	0.1572
		0.0336		0.0001		0.0336							0.5378		0.3950
	0.7779		0.0037							0.1058		0.1088			0.0037
	0.3151		0.0019						0.3151			0.0528	0.3151
	0.4558		0.0030						0.4558			0.0824			0.0030
		0.0218		0.1993		0.0218		0.1993			0.5580
		0.0941		0.7175		0.0941			0.0001	0.0941
		0.0369				0.0369			0.3782		0.3208	0.2272
	0.3320		0.0020						0.3320				0.3320		0.0020
		0.0305		0.1028		0.0305					0.5187		0.3176
		0.0330				0.0330					0.2046		0.5249		0.2046
		0.0397				0.0397					0.2528		0.6281	0.0397
		0.0379				0.0379					0.2398	0.0845	0.6000
		0.0267		0.2353		0.0267				0.0267	0.6845
	0.3188		0.0019						0.3188				0.3188	0.0418
		0.0574				0.0574				0.0574	0.4985	0.3292
	0.3033		0.2661			0.0719					0.2661	0.0926
		0.0398				0.0398				0.0398			0.6339		0.2466
		0.0497				0.0497				0.0497	0.4254				0.4254
		0.0480				0.0480				0.0480		0.0952	0.7608
		0.0644				0.0644			0.0001	0.0644	0.8066
		0.0343			0.6553							0.0001		0.0343	0.2761
	0.4672		0.0021							0.0615			0.4672		0.0021
		0.0400				0.0400		0.2348			0.3426				0.3426
	0.5484		0.0108					0.3171		0.1130					0.0108
								0.2339	0.5096	0.0144		0.2339			0.0081
						0.0222				0.0222			0.7406	0.0222	0.1927
	0.2444			0.0791		0.0321					0.3999		0.2444
	0.4423		0.0020					0.0567				0.0567	0.4423
	0.2681		0.2235			0.0614					0.2235				0.2235
	0.7050		0.0034					0.0981				0.0981		0.0954
	0.3082		0.2725			0.0734					0.2725			0.0734
	0.4676		0.0021					0.0607					0.4676		0.0021
		0.0356				0.0356		0.4471		0.0356	0.4461
		0.0443				0.0443		0.2635			0.3844	0.2635
	0.4999		0.0001									0.0001	0.4999		0.0001
	0.3584		0.0070						0.3584	0.0716		0.2046
	0.2584		0.2123			0.0586					0.2123		0.2584
						0.0184					0.1580	0.0560	0.6096		0.1580
	0.4738		0.0001									0.0001	0.4738	0.0522
	0.3112		0.0059						0.3112	0.0606			0.3112
		0.0452						0.1877		0.0452			0.7155		0.0064
		0.0374				0.0374		0.2177			0.3176		0.3899
						0.0190					0.1648		0.6324	0.0190	0.1648
		0.0401		0.0001								0.0001	0.7653		0.1945
	0.2873				0.2873								0.2873	0.0256	0.1126
	0.0001		0.3482			0.0671		0.2364			0.3482
				0.1786	0.3169				0.3169	0.0090		0.1786
				0.2233	0.3780				0.3780	0.0103				0.0103
0.0001		0.2453	0.7545	0.0001								0.0001
				0.0502	0.2998				0.2998			0.0502	0.2998
				0.0755	0.4186				0.4186			0.0755		0.0116
				0.0513	0.3044				0.3044			0.0513			0.2886
				0.0529	0.3126				0.3126				0.3126	0.0092
				0.0539	0.3167				0.3167					0.0093	0.3034
0.1414		0.1317	0.4538	0.1414						0.1317
				0.1020	0.7544					0.0208		0.1020		0.0208
				0.0571	0.4579					0.0135			0.4579	0.0135
				0.0588	0.4680					0.0137				0.0137	0.4457
				0.0001	0.4927							0.0001	0.4927	0.0145
				0.0001	0.5842							0.0001		0.0168	0.3989
				0.0001	0.3757								0.3757	0.0116	0.2370
0.1584		0.1537	0.5293	0.1584					0.0001
				0.2503		0.0001		0.2503	0.0001		0.4992
0.0001		0.1269	0.3831	0.0001									0.4899
0.0001		0.1976	0.6048	0.0001										0.1976
0.0001		0.1416	0.4291	0.0001											0.4291
				0.0581	0.4458			0.0581						0.0131	0.4248
	0.0001	0.2093	0.0191					0.5624		0.2093
	0.0001		0.7215			0.1392			0.0001	0.1392
				0.0941	0.2357	0.0065					0.6572			0.0065
				0.0001	0.9481	0.0259						0.0001		0.0259
				0.0001	0.4856	0.0143							0.4856	0.0143
				0.0001	0.4265	0.0128								0.0128	0.5478
	0.0001	0.1090	0.3909			0.1090					0.3909
	0.0001	0.1519	0.5441			0.1519				0.1519
0.1405		0.1302	0.4484	0.1405				0.1405
	0.3455	0.1048	0.2749	0.0001											0.2749
	0.0001	0.1457	0.5252	0.1645				0.1645
	0.0001	0.1234	0.7531	0.0001		0.1234
				0.1562	0.2656			0.1562	0.2656			0.1562
				0.1892	0.3066			0.1892	0.3066					0.0084
	0.3193								0.3193			0.0406	0.3193		0.0015
				0.2597	0.4557			0.2597		0.0125				0.0125
				0.0969	0.6902			0.0969				0.0969		0.0191
				0.0566	0.4370			0.0566					0.4370	0.0129
	0.4588	0.1472	0.3939	0.0001								0.0001
	0.5419	0.1519	0.0051					0.1506				0.1506
				0.2503		0.0001		0.2503		0.0001	0.4992
				0.1713		0.0079		0.1713			0.4782	0.1713
					0.4071					0.0123			0.4071	0.0123	0.1611
					0.6382					0.0181		0.0561		0.0181	0.2695
				0.0517					0.4116				0.4116	0.0124	0.1128
					0.2917				0.2917				0.2917	0.0088	0.1160
					0.3985			0.0332					0.3985	0.0121	0.1578
					0.6126			0.0556				0.0556		0.0174	0.2588
					0.5285			0.1438		0.0151				0.0151	0.2975
					0.3434			0.1094	0.3434					0.0098	0.1939
					0.3708	0.0114							0.3708	0.0114	0.2355
0.0001	0.0001	0.2731	0.7268	0.0001
0.0001		0.1234	0.7531	0.0001		0.1234
		0.0734	0.5517	0.0001	0.3014									0.0734
		0.0494	0.4102	0.0808		0.0494					0.4102
					0.3335	0.0098			0.3335					0.0098	0.3135
		0.0769	0.3846			0.0769				0.0769	0.3846
					0.4935	0.0145				0.0145				0.0145	0.4631
		0.0893	0.4463			0.0893		0.2858		0.0893
				0.0573				0.0573					0.6819	0.0205	0.1830
					0.4234							0.0001	0.4234	0.0128	0.1405
				0.0551				0.0551				0.0551	0.6589		0.1758
				0.2089				0.2089		0.0225		0.2089			0.3507
				0.1536		0.0076		0.1536			0.4288		0.2565
				0.2051		0.0086		0.2051			0.5726			0.0086
				0.1309		0.0072		0.1309			0.3655				0.3655
				0.0906		0.0210		0.0906				0.0906	0.7071
				0.0595		0.0154		0.0595					0.4945		0.3711
						0.0082		0.2463	0.2807		0.2324				0.2324
				0.1631		0.0098			0.3182	0.0098					0.4991
				0.1582		0.0071			0.2471		0.4294	0.1582
				0.2478		0.0140		0.2478		0.0140			0.4763
				0.0541		0.0106			0.3394				0.3394		0.2565
				0.0602		0.0161				0.0161			0.5186		0.3890
				0.0741		0.0138					0.3730	0.0741	0.4650
				0.0817		0.0148					0.4109	0.0817			0.4109
				0.0557		0.0116					0.2805		0.3717		0.2805
						0.0001		0.5683	0.0001	0.0001	0.4316
				0.0001		0.0199						0.0001	0.6534		0.3266
				0.0001		0.0196							0.6411	0.0196	0.3196
				0.1419				0.1419		0.0167		0.1419	0.5576
						0.0081		0.2429	0.2771		0.2291	0.2429
	0.3944	0.1054	0.0035					0.1024					0.3944
	0.0001	0.2682	0.0239					0.7078	0.0001
	0.4598							0.0395				0.0395	0.4598		0.0014
	0.2423		0.2019	0.0711					0.2423				0.2423
			0.3056		0.3258	0.0315								0.0315	0.3056
	0.3582				0.3582			0.0483						0.0361	0.1991
	0.2847		0.2534	0.0886					0.2847			0.0886
			0.2389		0.4293			0.0579						0.0351	0.2389
	0.3118		0.2620	0.0821				0.0821							0.2620
			0.1745		0.3127				0.3127					0.0256	0.1745
			0.1377		0.3510								0.3510	0.0226	0.1377
	0.3718		0.3317	0.1039				0.1039						0.0887
	0.0001		0.4195	0.2519				0.2519		0.0765
	0.2341		0.3538	0.0001		0.0582									0.3538
			0.3151			0.0482		0.2025		0.0482			0.3860
			0.3378			0.0508				0.0508	0.3378	0.2227
			0.2020			0.0394				0.0394			0.5173		0.2020
			0.1738			0.0338					0.1738		0.4446		0.1738
				0.2011	0.7384	0.0202				0.0202				0.0202
						0.0124			0.4080	0.0124			0.4080		0.1592
	0.3739		0.3316	0.1028						0.0889		0.1028
	0.3019		0.2500	0.0776						0.0686			0.3019
						0.0108			0.3556		0.1390		0.3556		0.1390
	0.3780		0.3371	0.1045						0.0902				0.0902
	0.0001		0.4935			0.0952		0.3161		0.0952
	0.3074		0.1690		0.3074									0.0472	0.1690
			0.5221	0.0776	0.2759			0.0776						0.0468
		0.0767		0.0001	0.7698	0.0767								0.0767
						0.0175				0.0175	0.2298	0.1522	0.5830
			0.4165	0.0692	0.2225				0.2225			0.0692
			0.4329	0.0719	0.2282				0.2282					0.0388
			0.5396	0.0784	0.2852					0.0484				0.0484
	0.3069		0.5263	0.0001		0.0834								0.0834
			0.3141	0.0001	0.3391									0.0327	0.3141
					0.3403	0.0100					0.3199			0.0100	0.3199
			0.3586	0.1276		0.0276		0.1276			0.3586
	0.5476		0.2262	0.0001								0.0001			0.2262
			0.4004	0.1376		0.0308				0.0308	0.4004
			0.4017	0.0794		0.0379					0.4017	0.0794
			0.3993	0.0001		0.0469							0.5070	0.0469
	0.3186				0.3186	0.0319								0.0319	0.2990
	0.3154		0.2650	0.0822						0.0723					0.2650
	0.3632		0.1368	0.0001									0.3632		0.1368
	0.2733				0.2733				0.2733					0.0276	0.1524
						0.0132			0.4584		0.1909	0.1465			0.1909
	0.3927			0.1078	0.3927					0.0534				0.0534
	0.2594		0.4141	0.0001		0.0670							0.2594
				0.1752	0.6160	0.0168		0.1752						0.0168
						0.0178		0.1476		0.0178			0.5881		0.2286
	0.4488	0.0512											0.4488	0.0512	0.0001
						0.0115		0.3271		0.0115	0.3250				0.3250
	0.4404	0.0600						0.0572					0.4404		0.0020
	0.0001	0.1079				0.1079				0.1079	0.6764
	0.3538	0.0489			0.3538									0.0489	0.1946
	0.3452	0.0674		0.0001		0.0674									0.5200
	0.4128	0.0871		0.0001	0.4128									0.0871
						0.0114		0.3265		0.0114	0.3243	0.3265
				0.1174	0.3773	0.0106			0.3773			0.1174
	0.4610	0.0778	0.0001										0.4610		0.0001
				0.1341	0.4214	0.0115			0.4214					0.0115
	0.8491	0.1507	0.0001									0.0001			0.0001
	0.5403	0.1515	0.0051							0.1515				0.1515
	0.5413	0.1517	0.0051							0.1517		0.1501
	0.6934					0.0705				0.0705		0.0952		0.0705
	0.2438		0.4454	0.0001	0.2438									0.0670
	0.3465					0.0344					0.1363		0.3465		0.1363
	0.0001					0.0355		0.4650		0.0355	0.4638
						0.0139			0.5067	0.0139	0.4517			0.0139
						0.0103			0.3480	0.0103	0.2834		0.3480
						0.0146		0.1293			0.1874		0.4813		0.1874
						0.0201		0.2001			0.2899	0.2001			0.2899
	0.3301		0.5787	0.0001		0.0911						0.0001
	0.0001		0.4323	0.0852		0.0502					0.4323
	0.4358					0.0592				0.0592	0.3865			0.0592
	0.3176					0.0424		0.1847			0.2705	0.1847
	0.0001		0.7195	0.1124		0.0840				0.0840
	0.4757			0.0001	0.4757							0.0001		0.0485
	0.2977					0.0394		0.1687			0.2471				0.2471
	0.0001		0.7884	0.1194		0.0921			0.0001
	0.0001		0.6973	0.1107		0.0814		0.1107
	0.2850					0.0375		0.1592			0.2332		0.2850
		0.0515	0.3951	0.0657	0.2110				0.2110			0.0657
	0.2650			0.0398		0.0261					0.2020		0.2650		0.2020
	0.2647					0.0350		0.2212		0.0350	0.2220				0.2220
	0.2565			0.1509		0.0343		0.1509	0.2565			0.1509
		0.0414	0.2882	0.0001	0.3145								0.3145	0.0414
		0.0425	0.2968	0.0001	0.3213									0.0425	0.2968
	0.3254			0.0386		0.0320				0.0320			0.3254		0.2466
	0.2566					0.0255			0.2566		0.1024		0.2566		0.1024
	0.2447				0.2447	0.0245					0.2309			0.0245	0.2309
	0.3852			0.0001		0.0343						0.0001	0.3852		0.1951
	0.3490					0.0347				0.0347	0.1405	0.0921	0.3490
	0.3691					0.0369				0.0369	0.1511		0.3691	0.0369
0.0001		0.0907	0.5283	0.0001	0.2903									0.0907
	0.3006			0.0381	0.3006					0.0300			0.3006	0.0300
0.0001		0.0858	0.2306	0.0001									0.5977	0.0858
0.0001		0.0746	0.1987	0.0001									0.5278		0.1987
0.0001		0.1336	0.3663	0.0001										0.1336	0.3663
	0.2212	0.0780	0.4015	0.0001	0.2212									0.0780
	0.0001	0.0979	0.6114	0.0964		0.0979		0.0964
	0.0001	0.0977	0.6107	0.0960		0.0977				0.0977
	0.2873	0.1028	0.5069	0.0001		0.1028						0.0001
	0.2137	0.0683	0.3249	0.0001		0.0683									0.3249
	0.2873	0.0552	0.1575		0.2873									0.0552	0.1575
	0.0001	0.0857	0.3102			0.0857		0.2082			0.3102
	0.0001	0.0977	0.3534			0.0977				0.0977	0.3534
0.0001		0.1536	0.4231	0.0001								0.0001			0.4231
	0.2692	0.0851	0.2392			0.0851					0.2392	0.0823
	0.6647	0.1173	0.0032							0.1173		0.0942			0.0032
	0.2609	0.0548		0.0812	0.2609				0.2609			0.0812
	0.3437	0.0725		0.0949	0.3437					0.0725				0.0725
	0.4437	0.0932		0.1233		0.0932		0.1233				0.1233
	0.2286	0.0461		0.0741		0.0461					0.3764		0.2286
	0.2470	0.0519		0.0687			0.4951	0.0687				0.0687
	0.3351	0.0681				0.0681		0.1794		0.0681					0.2811
	0.2638	0.0532				0.0532		0.1474			0.2185		0.2638
0.0001	0.4441	0.1743	0.3814	0.0001								0.0001
0.1330	0.0001	0.1558	0.4223	0.1330						0.1558
	0.1880		0.5076	0.0001	0.1880	0.0581								0.0581
	0.3242	0.0867	0.0059					0.1722		0.0867			0.3242
	0.2123		0.3984	0.0592	0.2123			0.0592						0.0586
0.0001		0.2092	0.5814	0.0001								0.0001		0.2092
0.0955		0.0995	0.3050	0.0955						0.0995					0.3050
0.0873		0.0922	0.5538	0.0873		0.0922		0.0873
0.0921		0.1018	0.6121	0.0921		0.1018			0.0001
0.0867		0.0917	0.5513	0.0867		0.0917				0.0917
0.0719		0.0612	0.3669	0.0719		0.0612					0.3669
0.0001		0.1321	0.7356	0.0001		0.1321						0.0001
0.0001		0.0918	0.5027	0.0001		0.0918							0.3136
0.0001		0.1170	0.6488	0.0001		0.1170								0.1170
0.0001		0.0778	0.4221	0.0001		0.0778									0.4221
0.1933		0.0941	0.3260	0.1933				0.1933	0.0001
0.1783		0.0851	0.2949	0.1783				0.1783		0.0851
0.0001	0.3377	0.1248	0.2687	0.0001											0.2687
0.0001		0.0943	0.2545	0.0001								0.0001	0.6510
0.0001	0.3852	0.1473	0.3201	0.0001										0.1473
0.0001	0.3178	0.1159	0.2485	0.0001									0.3178
0.0902		0.0942	0.2878	0.0902				0.0902					0.3474
0.1212		0.1249	0.3868	0.1212				0.1212						0.1249
0.0959		0.0999	0.3062	0.0959				0.0959							0.3062
0.2117		0.1055	0.3655	0.2117					0.0001	0.1055
0.1000		0.0923	0.2861	0.1000					0.3215			0.1000
0.0794		0.0737	0.2257	0.0794					0.2709				0.2709
0.0835		0.0773	0.2374	0.0835					0.2810						0.2374
0.1211		0.1249	0.3869	0.1211						0.1249		0.1211
0.0898		0.0938	0.2867	0.0898						0.0938			0.3461
0.1206		0.1244	0.3854	0.1206						0.1244				0.1244
0.1216		0.1254	0.3882	0.1216				0.1216				0.1216
	0.2690			0.0001	0.2690								0.2690	0.0239	0.1691
	0.1820		0.3407	0.0567	0.1820				0.1820			0.0567
	0.2125		0.3988	0.0589	0.2125					0.0587				0.0587
	0.2313		0.1948			0.0531		0.1311			0.1948				0.1948
	0.2045		0.1700			0.0465			0.2045		0.1700		0.2045
	0.2657		0.2299			0.0621				0.0621	0.2299	0.1504
	0.2430		0.2017			0.0552				0.0552	0.2017		0.2430
	0.2510		0.2113			0.0576				0.0576	0.2113				0.2113
	0.3532		0.1445			0.0519				0.0519		0.0453	0.3532
	0.4349		0.1876			0.0656				0.0656		0.0588			0.1876
	0.3239		0.1291			0.0470				0.0470			0.3239		0.1291
0.0001	0.0001	0.1447	0.7105	0.0001		0.1447
	0.3855		0.1663			0.0581					0.1663	0.0574			0.1663
	0.2992		0.1194			0.0435					0.1194		0.2992		0.1194
	0.2586		0.2312			0.0617		0.1556			0.2312			0.0617
	0.3850		0.1663			0.0581					0.1663			0.0581	0.1663
	0.4592		0.0014					0.0394				0.0394	0.4592		0.0014
	0.3188		0.0015						0.3188			0.0406	0.3188		0.0015
	0.2661			0.0828	0.2661	0.0360			0.2661			0.0828
	0.3728			0.1023	0.3728	0.0507				0.0507				0.0507
	0.1836			0.0728	0.1836	0.0250					0.5101			0.0250
	0.2870			0.0001	0.2870	0.0285								0.0285	0.3690
	0.2099			0.1235	0.2099			0.1235	0.2099			0.1235
	0.2342			0.1330	0.2342				0.2342	0.0313		0.1330
	0.2307			0.0387	0.2307				0.2307			0.0387	0.2307
	0.2889			0.0519	0.2889				0.2889			0.0519		0.0294
	0.2334			0.0393	0.2334				0.2334			0.0393			0.2212
	0.4141		0.0038					0.1097		0.0545			0.4141		0.0038
	0.1828		0.3439	0.0572	0.1828				0.1828					0.0505
	0.2423		0.2096			0.0566		0.1410			0.2096	0.1410
	0.2561		0.1001		0.2561								0.2561	0.0315	0.1001
	0.3155		0.3139	0.0001	0.3155							0.0001		0.0549
	0.2451		0.2241	0.0001	0.2451								0.2451	0.0406
	0.2493		0.2299	0.0001	0.2493									0.0415	0.2299
	0.0001		0.5775	0.1782		0.0660		0.1782	0.0001
	0.0001		0.5391	0.1689		0.0616		0.1689		0.0616
	0.0001		0.3544	0.1255		0.0403		0.1255			0.3544
	0.2587		0.4550	0.0719		0.0705		0.0719				0.0719
	0.0001		0.6543	0.1959		0.0748			0.0001	0.0748
	0.0001		0.4076	0.1382		0.0464			0.0001		0.4076
	0.0001		0.3889	0.1336		0.0443				0.0443	0.3889
	0.2590		0.4570	0.0718		0.0707				0.0707				0.0707
	0.2910		0.2518			0.0680		0.1606		0.0680		0.1606
	0.2065		0.3201	0.0503		0.0515				0.0515					0.3201
	0.1698		0.2806	0.0551		0.0441					0.2806		0.1698
	0.1837		0.3260	0.0640		0.0502					0.3260			0.0502
		0.0486	0.3938	0.0546			0.3938	0.0546				0.0546
0.1521	0.0001	0.1877	0.5081	0.1521					0.0001
	0.2742		0.2042	0.0001		0.0432							0.2742		0.2042
	0.3404		0.2740	0.0001		0.0558								0.0558	0.2740
	0.2518		0.1016	0.0414					0.2518				0.2518		0.1016
0.1357	0.0001	0.1598	0.4331	0.1357				0.1357
	0.2371		0.2233		0.2371	0.0396								0.0396	0.2233
	0.2945		0.1631		0.2945			0.0395						0.0452	0.1631
	0.2928		0.1622		0.2928					0.0450				0.0450	0.1622
	0.1823		0.3210	0.0630		0.0496					0.3210	0.0630
	0.1605		0.2501	0.0491		0.0401					0.2501				0.2501
	0.3228			0.0389		0.0318		0.0389					0.3228		0.2448
		0.0254		0.0001	0.4042	0.0254								0.0254	0.5195
						0.0135		0.1760		0.0135	0.1755		0.4459		0.1755
				0.0747	0.4138	0.0115			0.4138			0.0747		0.0115
			0.1028		0.2592				0.2592				0.2592	0.0167	0.1028
		0.0596		0.1638	0.5979	0.0596				0.0596				0.0596
					0.3934	0.0114					0.2694	0.0449		0.0114	0.2694
				0.0498	0.2972	0.0089			0.2972			0.0498	0.2972
			0.3773	0.0537	0.1360	0.0278					0.3773			0.0278
		0.0381		0.1210	0.3823	0.0381			0.3823					0.0381
		0.0351		0.1103	0.3546	0.0351			0.3546			0.1103
				0.0001	0.3420	0.0107							0.3420	0.0107	0.2946
						0.0074		0.2809	0.2494	0.0074	0.2056		0.2494
			0.4916	0.0560	0.1800	0.0365			0.1800			0.0560
					0.4019			0.0252				0.0252	0.4019	0.0122	0.1336
				0.0448	0.2736	0.0083			0.2736			0.0448			0.3549
					0.3878	0.0118						0.0001	0.3878	0.0118	0.2007
				0.1846	0.2198			0.1846	0.2198	0.0064		0.1846
				0.1280	0.1780	0.0049			0.1780		0.5062			0.0049
				0.2339	0.2590			0.2339	0.2590	0.0071				0.0071
						0.0173				0.0173	0.1483	0.0980	0.5708		0.1483
					0.3360	0.0099				0.0099	0.3172			0.0099	0.3172
		0.0304				0.0304					0.1524	0.0534	0.5810		0.1524
				0.0287	0.3523			0.0287					0.3523	0.0109	0.2272
				0.1551	0.2636	0.0075		0.1551	0.2636			0.1551
				0.0798	0.2774				0.2774	0.0084		0.0798	0.2774
				0.0685	0.3446	0.0096					0.4992	0.0685		0.0096
				0.1163	0.3732				0.3732	0.0105		0.1163		0.0105
				0.0811	0.2803				0.2803	0.0084		0.0811			0.2689
		0.0326				0.0326			0.3377	0.0326	0.2822				0.2822
				0.0445	0.5031			0.0445				0.0445		0.0146	0.3488
				0.0387	0.3045				0.3045			0.0387	0.3045	0.0091
				0.0524	0.3098	0.0092			0.3098				0.3098	0.0092
			0.1863		0.2920	0.0217							0.2920	0.0217	0.1863
				0.0482	0.3974	0.0120				0.0120				0.0120	0.5185
			0.3327	0.1043	0.1772			0.1043	0.1772			0.1043
			0.4393	0.1287	0.2260			0.1287		0.0387				0.0387
		0.0265		0.0541	0.4194			0.0541					0.4194	0.0265
					0.3663	0.0113				0.0113			0.3663	0.0113	0.2335
		0.0414		0.0904	0.6461			0.0904				0.0904		0.0414
		0.0409		0.2336	0.4101			0.2336		0.0409				0.0409
		0.0253		0.1523	0.2589			0.1523	0.2589			0.1523
			0.3622	0.1098	0.1930				0.1930	0.0322		0.1098
		0.0186		0.0493	0.2943				0.2943			0.0493	0.2943
		0.0257		0.0723	0.4019				0.4019			0.0723		0.0257
				0.0564	0.4518	0.0133				0.0133			0.4518	0.0133
		0.0189		0.0503	0.2987				0.2987			0.0503			0.2831
		0.0223		0.0887	0.2233	0.0223					0.6211			0.0223
				0.0513	0.2784	0.0082					0.3754		0.2784	0.0082
				0.0999	0.7390	0.0204				0.0204		0.0999		0.0204
			0.2202	0.0392	0.2338				0.2338			0.0392	0.2338
			0.2925	0.0517	0.2877				0.2877			0.0517		0.0289
			0.1888	0.0001	0.3001								0.3001	0.0222	0.1888
				0.1466	0.2177	0.0060				0.0060	0.6178			0.0060
			0.3480	0.1196		0.0324				0.0324	0.3480	0.1196
						0.0159		0.0935			0.1363	0.0935	0.5244		0.1363
					0.2995	0.0092					0.1913		0.2995	0.0092	0.1913
				0.0463	0.2588	0.0078					0.3396			0.0078	0.3396
		0.0192		0.0001	0.3656								0.3656	0.0192	0.2303
				0.0467	0.2828	0.0085			0.2828					0.0085	0.3706
		0.0316		0.0001		0.0316							0.6032	0.0316	0.3019
			0.2968		0.3150	0.0305				0.0305				0.0305	0.2968
		0.0437		0.0931	0.6826					0.0437		0.0931		0.0437
				0.0313	0.2571				0.2571			0.0313	0.2571		0.1661
		0.0318				0.0318				0.0318	0.1992		0.5061		0.1992
				0.0322	0.2629				0.2629				0.2629	0.0081	0.1710
		0.0260		0.2265				0.2265	0.2687	0.0260		0.2265
				0.1120	0.1643	0.0047			0.1643		0.4426	0.1120
		0.0273		0.0558			0.4026	0.0558				0.0558			0.4026
				0.0436	0.3348				0.3348			0.0436		0.0097	0.2335
				0.0848	0.2758			0.0848	0.2758					0.0081	0.2706
				0.0779	0.2589			0.0779	0.2589			0.0779			0.2486
					0.4361	0.0128		0.1144		0.0128				0.0128	0.4111
				0.1325	0.1886	0.0052		0.1325			0.5360			0.0052
		0.0411		0.0899			0.6482	0.0899				0.0899		0.0411
		0.0266		0.0540			0.3898	0.0540				0.0540	0.4215
		0.0255		0.1421			0.5227	0.1421		0.0255		0.1421
				0.0768	0.2566			0.0768	0.2566			0.0768	0.2566
		0.0201		0.1207			0.4126	0.1207	0.2052			0.1207
				0.2210	0.3741	0.0102			0.3741	0.0102				0.0102
				0.1770	0.3140	0.0090			0.3140	0.0090		0.1770
					0.3075	0.0090		0.0936			0.2904			0.0090	0.2904
				0.1081	0.3331			0.1081	0.3331			0.1081		0.0094
					0.2532	0.0075			0.2532		0.2394			0.0075	0.2394
		0.0246		0.0690		0.0246	0.7438	0.0690				0.0690
		0.0209		0.1259		0.0209		0.1259			0.3533				0.3533
		0.0295		0.0567		0.0295		0.0567					0.4716		0.3560
		0.0302		0.1852		0.0302				0.0302	0.5390	0.1852
		0.0303		0.0571		0.0303				0.0303			0.4856		0.3664
					0.3480	0.0101			0.3480			0.0453		0.0101	0.2384
		0.0224		0.0537		0.0224					0.2717		0.3581		0.2717
					0.2702	0.0083			0.2702				0.2702	0.0083	0.1727
		0.0326		0.0001		0.0326						0.0001	0.6219		0.3128
				0.1023	0.3911			0.1023		0.0115				0.0115	0.3813
				0.0450		0.0136					0.2268	0.0450	0.4428		0.2268
				0.1472	0.5287			0.1472		0.0148		0.1472		0.0148
		0.0314			0.4937			0.1348		0.0314				0.0314	0.2772
		0.0288				0.0288		0.1231			0.1806		0.4582		0.1806
		0.0412				0.0412		0.1861			0.2728	0.1861			0.2728
				0.0373	0.4494					0.0133		0.0373	0.4494	0.0133
				0.0446	0.5202					0.0151		0.0446		0.0151	0.3605
				0.0283	0.3590					0.0111			0.3590	0.0111	0.2315
				0.2565	0.4501	0.0123		0.2565		0.0123				0.0123
				0.0001	0.3930							0.0001	0.3930	0.0120	0.2018
				0.2347		0.0082		0.2347	0.2795	0.0082		0.2347
		0.0345				0.0345		0.2986		0.0345	0.2989				0.2989
				0.1975		0.0066		0.1975		0.0066	0.3942	0.1975
		0.0318				0.0318		0.2995	0.3189		0.2863			0.0318
		0.0194			0.4122							0.0001	0.4122	0.0194	0.1366
		0.0206			0.3253	0.0206					0.3065			0.0206	0.3065
		0.0294		0.1703	0.3004				0.3004	0.0294		0.1703
				0.1599		0.0061			0.1957	0.0061	0.3161				0.3161
		0.0288			0.4559	0.0288				0.0288				0.0288	0.4288
				0.0472		0.0176		0.0472					0.5754	0.0176	0.2950
				0.1043		0.0134		0.1043		0.0134			0.4317		0.3329
						0.0186				0.0186	0.1629		0.6185	0.0186	0.1629
				0.1914		0.0066		0.1914		0.0066	0.3819		0.2222
		0.0265		0.0432			0.3116	0.0432				0.0432	0.5058	0.0265
	0.2226	0.0428	0.1233		0.2226				0.2226					0.0428	0.1233
		0.0201			0.3179	0.0201				0.0201	0.3008			0.0201	0.3008
	0.3280		0.0884			0.0394					0.0884		0.3280	0.0394	0.0884
				0.0588	0.2719			0.0588	0.2719			0.0588	0.2719	0.0082
0.0607		0.0635	0.3648	0.0607	0.1949				0.1949			0.0607
	0.3481		0.1499			0.0522				0.0522	0.1499	0.0976			0.1499
				0.0291	0.2540	0.0080					0.2234		0.2540	0.0080	0.2234
			0.2513	0.0788	0.2439			0.0788	0.2439			0.0788		0.0245
		0.0162		0.0767			0.2416	0.0767	0.2562			0.0767	0.2562
		0.0204		0.1035			0.3289	0.1035	0.3198			0.1035		0.0204
	0.3309		0.0893			0.0397					0.0893	0.0305	0.3309		0.0893
			0.1968	0.0617	0.2061			0.0617	0.2061			0.0617	0.2061
0.0001	0.2751	0.1183	0.4882	0.0001		0.1183						0.0001
			0.3018	0.0759	0.1112	0.0222			0.1112		0.3018	0.0759
		0.0163		0.0779			0.2457	0.0779	0.2586			0.0779			0.2457
0.0696	0.0001	0.0733	0.3571	0.0696		0.0733					0.3571
		0.0222		0.0904			0.3314	0.0904		0.0222		0.0904	0.3529
			0.2860	0.1284	0.1519			0.1284	0.1519	0.0251		0.1284
		0.0226		0.0924			0.3388	0.0924		0.0226		0.0924			0.3388
				0.0992	0.2339			0.0992	0.2339	0.0071		0.0992			0.2273
0.0633		0.0739	0.4246	0.0633	0.2273					0.0739				0.0739
				0.0482	0.2340			0.0482	0.2340			0.0482	0.2340		0.1536
		0.0212		0.0329			0.2373	0.0329				0.0329	0.4053		0.2373
0.0605		0.0633	0.3638	0.0605	0.1943				0.1943					0.0633
0.0834	0.0001	0.1090	0.5318	0.0834		0.1090		0.0834
			0.2086	0.0634	0.2174				0.2174	0.0211		0.0634			0.2086
	0.2779		0.2802	0.0386	0.2779			0.0386				0.0386		0.0483
	0.2318		0.2188	0.0299	0.2318			0.0299						0.0387	0.2188
	0.1970	0.0408		0.1085			0.3959	0.1085		0.0408		0.1085
	0.1672	0.0345		0.0983			0.3361	0.0983	0.1672			0.0983
				0.0633	0.1881	0.0058			0.1881		0.2457	0.0633			0.2457
	0.1589		0.2981	0.0911	0.1589				0.1589	0.0432		0.0911
	0.1506		0.2826	0.0886	0.1506			0.0886	0.1506			0.0886
	0.1895		0.1785	0.0318	0.1895				0.1895			0.0318	0.1895
	0.1911		0.1812	0.0322	0.1911				0.1911			0.0322			0.1812
				0.0718	0.2297	0.0070		0.0718			0.3064			0.0070	0.3064
	0.1911		0.1813	0.0322	0.1911				0.1911					0.0319	0.1813
				0.0791	0.2453	0.0073		0.0791			0.3367		0.2453	0.0073
0.0665		0.0622	0.3402	0.0665		0.0622					0.3402			0.0622
	0.0001	0.0443		0.2806		0.0443			0.0001	0.0443	0.5863
	0.2201		0.2227	0.0394	0.2201				0.2201			0.0394		0.0382
	0.2903	0.0394		0.0372			0.2684	0.0372				0.0372	0.2903
	0.3701	0.0519		0.0515			0.3715	0.0515				0.0515		0.0519
	0.2950	0.0401		0.0382			0.2752	0.0382				0.0382			0.2752
0.1280		0.0690	0.4087	0.1280		0.0690		0.1280		0.0690
0.0875	0.0001	0.1199	0.5850	0.0875		0.1199			0.0001
0.1357		0.0748	0.4431	0.1357		0.0748		0.1357	0.0001
	0.1497		0.4111	0.0466	0.1497	0.0464			0.1497			0.0466
	0.1495		0.4118	0.0467	0.1495	0.0465			0.1495					0.0465
				0.1398	0.1521	0.0045			0.1521	0.0045	0.4073	0.1398
				0.1664	0.1675	0.0046			0.1675	0.0046	0.4848			0.0046
				0.1151	0.3693	0.0104			0.3693	0.0104		0.1151		0.0104
	0.1678		0.4614	0.0466	0.1678	0.0521				0.0521				0.0521
				0.0714	0.2547	0.0078			0.2547	0.0078		0.0714			0.3321
	0.1170		0.3236	0.0459	0.1170	0.0364					0.3236			0.0364
	0.2615		0.3766	0.0001	0.2615	0.0501						0.0001		0.0501
	0.2027		0.2610	0.0001	0.2027	0.0363								0.0363	0.2610
				0.0682	0.1975	0.0060			0.1975		0.2650	0.0682	0.1975
				0.0879	0.2345	0.0066			0.2345		0.3420	0.0879		0.0066
				0.0678	0.1968	0.0060			0.1968		0.2633			0.0060	0.2633
				0.0388	0.3126	0.0093					0.2956	0.0388		0.0093	0.2956
	0.2636		0.1737	0.0001	0.2636							0.0001	0.2636	0.0355
				0.0970	0.2822	0.0079		0.0970			0.4111	0.0970		0.0079
0.0819	0.0001	0.1061	0.5177	0.0819		0.1061				0.1061
0.0001	0.2153	0.0905	0.3884	0.0001	0.2153									0.0905
				0.0392	0.3067	0.0091			0.3067			0.0392		0.0091	0.2901
				0.0822	0.2653	0.0079				0.0079	0.3637		0.2653	0.0079
				0.0741	0.2465	0.0075				0.0075	0.3285			0.0075	0.3285
0.0001		0.0518	0.2905	0.0001	0.3153									0.0518	0.2905
0.0553		0.0656	0.3515	0.0553		0.0656		0.0553							0.3515
0.0001		0.0504	0.2819	0.0001	0.3086								0.3086	0.0504
	0.1932		0.1830		0.1932	0.0323					0.1830			0.0323	0.1830
	0.2199		0.1412		0.2199	0.0290							0.2199	0.0290	0.1412
			0.1689	0.0316	0.2497				0.2497			0.0316	0.2497	0.0189
0.0001		0.0743	0.4243	0.0001	0.4269							0.0001		0.0743
	0.3178		0.1334		0.3178			0.0287				0.0287		0.0403	0.1334
	0.3140		0.1319		0.3140					0.0398		0.0286		0.0398	0.1319
	0.4228	0.0574	0.0013							0.0574		0.0370	0.4228		0.0013
0.1036		0.0499	0.2947	0.1036		0.0499		0.1036			0.2947
	0.2935	0.0398		0.0001	0.2935	0.0398							0.2935	0.0398
				0.1834	0.2184	0.0064		0.1834	0.2184	0.0064		0.1834
	0.2280		0.1429	0.0001	0.2280								0.2280	0.0300	0.1429
				0.0864	0.3423	0.0103		0.0864		0.0103				0.0103	0.4539
	0.1899	0.0399		0.0528		0.0399	0.5718	0.0528				0.0528
	0.0001		0.3225	0.1595		0.0359		0.1595	0.0001		0.3225
				0.1451	0.5210	0.0146		0.1451		0.0146		0.1451		0.0146
				0.1662	0.1679	0.0046		0.1662		0.0046	0.4858			0.0046
				0.0693	0.2375	0.0073		0.0693	0.2375			0.0693			0.3098
				0.0762	0.2546	0.0077		0.0762	0.2546			0.0762	0.2546
	0.1372		0.2338	0.0849		0.0359			0.1372		0.2338		0.1372
				0.1476	0.1422	0.0039		0.1476	0.1422		0.4125			0.0039
				0.1263	0.1319	0.0039		0.1263	0.1319		0.3532	0.1263
				0.0383	0.3018	0.0090			0.3018			0.0383	0.3018	0.0090
				0.0288	0.2412	0.0076			0.2412			0.0288	0.2412		0.2110
	0.2512		0.2086	0.0408		0.0413					0.2086	0.0408			0.2086
	0.2710	0.0363		0.0001	0.2710	0.0363								0.0363	0.3488
	0.2863		0.1941	0.0001	0.2863							0.0001		0.0391	0.1941
				0.0652	0.2938			0.0652	0.2938			0.0652		0.0086	0.2081
		0.0197		0.0391		0.0197	0.4216	0.0391				0.0391			0.4216
	0.3768	0.0548	0.0958	0.0001								0.0001	0.3768		0.0958
		0.0251		0.0705	0.3918	0.0251			0.3918			0.0705		0.0251
		0.0156		0.1089	0.1597	0.0156			0.1597		0.4317	0.1089
		0.0285		0.1654	0.2918	0.0285			0.2918	0.0285		0.1654
0.0637		0.0746	0.4040	0.0637		0.0746				0.0746			0.2448
0.0771		0.0892	0.4889	0.0771		0.0892				0.0892				0.0892
0.0638		0.0747	0.4294	0.0638	0.2299			0.0638						0.0747
		0.0167		0.0436	0.2664	0.0167			0.2664			0.0436			0.3466
		0.0258		0.0527	0.4085	0.0258		0.0527					0.4085	0.0258
		0.0247		0.1485	0.2525	0.0247		0.1485	0.2525			0.1485
0.0549		0.0649	0.3478	0.0549		0.0649				0.0649					0.3478
0.0662		0.0619	0.3387	0.0662		0.0619					0.3387	0.0662
				0.0486	0.2449				0.2449	0.0076		0.0486	0.2449		0.1605
				0.0670	0.3131				0.3131	0.0092		0.0670		0.0092	0.2215
				0.0274	0.2657				0.2657			0.0274	0.2657	0.0082	0.1398
		0.0181		0.1263	0.1808	0.0181		0.1263			0.5125			0.0181
0.0001		0.0612	0.1469	0.0001									0.5836	0.0612	0.1469
0.0001	0.4431	0.0987	0.1796	0.0001										0.0987	0.1796
		0.0169		0.1469			0.3513	0.1469	0.1743	0.0169		0.1469
0.0642	0.2433	0.0917	0.2017	0.0642						0.0917			0.2433
		0.0140		0.0843	0.1432		0.4468	0.0843	0.1432			0.0843
0.0672	0.2513	0.0958	0.2113	0.0672						0.0958					0.2113
0.1075		0.0530	0.3130	0.1075		0.0530				0.0530	0.3130
0.0001	0.3833	0.0835	0.1499	0.0001								0.0001	0.3833
0.0001	0.4873	0.1099	0.2013	0.0001								0.0001			0.2013
						0.0097		0.0963	0.3161		0.0827	0.0963	0.3161		0.0827
		0.0250		0.0001	0.4777	0.0250						0.0001		0.0250	0.4471
		0.0158		0.0447	0.2504	0.0158					0.3288			0.0158	0.3288
		0.0170		0.0494	0.2686	0.0170					0.3624		0.2686	0.0170
		0.0211		0.0653	0.3291	0.0211					0.4770	0.0653		0.0211
		0.0235		0.0457	0.3732	0.0235				0.0235				0.0235	0.4872
		0.0204		0.1372	0.2039	0.0204				0.0204	0.5774			0.0204
0.0001	0.3371	0.0717	0.1270	0.0001									0.3371		0.1270
0.0781		0.0903	0.4949	0.0781		0.0903				0.0903		0.0781
0.0799	0.2834	0.1127	0.2515	0.0799						0.1127		0.0799
0.0001		0.0653	0.1575	0.0001								0.0001	0.6196		0.1575
0.0536		0.0628	0.1701	0.0536						0.0628			0.4270		0.1701
0.2066		0.0693	0.2415	0.2066				0.2066	0.0001	0.0693
0.0510		0.0603	0.3678	0.0510			0.3678	0.0510				0.0510
0.0001		0.0734	0.5688	0.0001	0.2110	0.0734								0.0734
		0.0386	0.4054	0.0374		0.0386	0.4054	0.0374				0.0374
0.0581		0.0549	0.2974	0.0581		0.0549					0.2974		0.1791
					0.2508	0.0074			0.2508	0.0074	0.2381			0.0074	0.2381
0.1289		0.0644	0.2011	0.1289				0.1289	0.2191			0.1289
					0.2678	0.0083			0.2678	0.0083			0.2678	0.0083	0.1719
		0.0396	0.3260	0.0896			0.3260	0.0896		0.0396		0.0896
		0.0391	0.2747	0.0381			0.2747	0.0381				0.0381	0.2971
		0.0512	0.3715	0.0515			0.3715	0.0515				0.0515		0.0512
		0.0399	0.2811	0.0390			0.2811	0.0390				0.0390			0.2811
0.0001		0.0760	0.3778	0.0001		0.0760						0.0001	0.4701
0.0519		0.0496	0.2657	0.0519		0.0496					0.2657				0.2657
0.0001		0.0549	0.2664	0.0001		0.0549							0.3572		0.2664
				0.0222	0.3700					0.0114		0.0222	0.3700	0.0114	0.1930
0.1195		0.0600	0.1862	0.1195				0.1195	0.2090						0.1862
0.1316		0.0702	0.2171	0.1316				0.1316		0.0702			0.2476
				0.0972		0.0126		0.0972	0.4344			0.0972		0.0126	0.2489
0.0500		0.0451	0.1229	0.0500					0.3045				0.3045		0.1229
0.0546		0.0491	0.1349	0.0546					0.3261			0.0546	0.3261
				0.1155		0.0090		0.1155		0.0090	0.2307		0.2896		0.2307
0.1250		0.0641	0.1990	0.1250					0.2237	0.0641					0.1990
0.1359		0.0695	0.2168	0.1359					0.2365	0.0695		0.1359
0.1491		0.0789	0.2459	0.1491				0.1491		0.0789		0.1491
0.0539		0.0634	0.1718	0.0539				0.0539					0.4313		0.1718
0.0867		0.0993	0.2768	0.0867				0.0867				0.0867			0.2768
0.1057		0.1200	0.3373	0.1057				0.1057				0.1057		0.1200
		0.0472	0.4629	0.0525	0.1688	0.0472			0.1688			0.0525
0.0619		0.0722	0.1975	0.0619				0.0619				0.0619	0.4827
					0.3452	0.0106		0.0566		0.0106			0.3452	0.0106	0.2210
0.1605		0.0845	0.2648	0.1605				0.1605		0.0845				0.0845
0.0612		0.0715	0.1954	0.0612				0.0612					0.4780	0.0715
						0.0115			0.3808	0.0115	0.1020		0.3808	0.0115	0.1020
	0.1687		0.4638	0.0470	0.1687	0.0524		0.0470						0.0524
	0.1466			0.1047	0.1466	0.0200			0.1466		0.4156			0.0200
		0.0165		0.0991		0.0165	0.5011	0.0991	0.1685			0.0991
	0.2154			0.0629	0.2154				0.2154	0.0215		0.0629			0.2067
	0.1881	0.0569	0.1658	0.1065				0.1065	0.1881				0.1881
0.1118		0.0561	0.3320	0.1118		0.0561			0.0001		0.3320
	0.1612	0.0579	0.3232	0.0448			0.3232	0.0448				0.0448
0.0788	0.2860	0.1130	0.2516	0.0788				0.0788						0.1130
		0.0120		0.0825		0.0120	0.3642	0.0825			0.3642	0.0825
0.0684	0.2596	0.0989	0.2182	0.0684				0.0684							0.2182
	0.1388			0.0947	0.1388	0.0185			0.1388		0.3757	0.0947
0.0737	0.2369	0.0943	0.2108	0.0737					0.2369			0.0737
		0.0199		0.1113		0.0199	0.6062	0.1113		0.0199		0.1113
	0.2457			0.0793	0.2457			0.0793	0.2457			0.0793		0.0249
	0.2807			0.0504	0.2807	0.0285			0.2807			0.0504		0.0285
	0.1710	0.0607	0.3200	0.0532	0.1710				0.1710			0.0532
	0.2922	0.0629	0.2897	0.0001	0.2922							0.0001		0.0629
	0.2474			0.0001	0.2474	0.0219							0.2474	0.0219	0.2139
	0.2354	0.0481	0.2164	0.0001	0.2354									0.0481	0.2164
	0.2469			0.0489	0.2469	0.0251					0.3580	0.0489		0.0251
	0.1692			0.1138	0.1692	0.0230				0.0230	0.4787			0.0230
	0.1950	0.0691	0.3637	0.0540	0.1950			0.0540						0.0691
0.0652	0.2510	0.0945	0.2080	0.0652				0.0652					0.2510
	0.2045			0.0249	0.2045				0.2045			0.0249	0.2045		0.1322
		0.0133		0.0309	0.2537				0.2537			0.0309	0.2537		0.1639
0.2014	0.0001	0.1257	0.3458	0.2014					0.0001	0.1257
	0.0001	0.0516	0.3316	0.1168		0.0516		0.1168			0.3316
		0.0200		0.0436	0.3114		0.5179	0.0436				0.0436		0.0200
	0.2280	0.0803	0.4035	0.0638		0.0803				0.0803		0.0638
0.1422		0.0802	0.4750	0.1422		0.0802			0.0001	0.0802
				0.0537	0.3280			0.0537		0.0101			0.3280	0.0101	0.2162
	0.2271			0.1290	0.2271	0.0304			0.2271	0.0304		0.1290
0.1887	0.0001	0.1156	0.3182	0.1887				0.1887	0.0001
		0.0159		0.0756	0.2525			0.0756	0.2525			0.0756	0.2525
		0.0206		0.1044	0.3227			0.1044	0.3227			0.1044		0.0206
		0.0205		0.1785	0.2118			0.1785	0.2118	0.0205		0.1785
		0.0227		0.1109	0.3550				0.3550	0.0227		0.1109		0.0227
		0.0218		0.0443		0.0218	0.4781	0.0443				0.0443	0.3454
		0.0302		0.0659		0.0302	0.7116	0.0659				0.0659		0.0302
0.0818	0.2944	0.1171	0.2612	0.0818				0.0818				0.0818
		0.0172		0.0793	0.2727				0.2727	0.0172		0.0793			0.2616
0.1713	0.0001	0.1022	0.2817	0.1713				0.1713		0.1022
	0.2683			0.0331	0.2683	0.0266				0.0266				0.0266	0.3505
0.0716		0.0743	0.4067	0.0716		0.0743			0.2300			0.0716
		0.0170		0.0780	0.2700				0.2700	0.0170		0.0780	0.2700
		0.0315		0.1376	0.4927			0.1376		0.0315		0.1376		0.0315
0.0363		0.0479	0.2618	0.0363			0.2618	0.0363				0.0363	0.2831
0.0476		0.0613	0.3434	0.0476			0.3434	0.0476				0.0476		0.0613
0.0371		0.0488	0.2676	0.0371			0.2676	0.0371				0.0371			0.2676
	0.2169	0.0295			0.2169	0.0295		0.0655			0.2061			0.0295	0.2061
				0.0558	0.2236	0.0067			0.2236		0.2139	0.0558		0.0067	0.2139
	0.2835	0.0318		0.0230			0.1660	0.0230				0.0230	0.2835		0.1660
0.0424	0.1524	0.0671	0.3055	0.0424			0.3055	0.0424				0.0424
	0.1352	0.0478	0.2718	0.0752			0.2718	0.0752		0.0478		0.0752
				0.0440	0.1900	0.0060			0.1900		0.1681	0.0440	0.1900		0.1681
	0.1038		0.2923	0.0715	0.1038	0.0324		0.0715			0.2923			0.0324
	0.1282		0.3499	0.0754	0.1282	0.0392		0.0754	0.1282			0.0754
0.0894		0.0538	0.2853	0.0894		0.0538		0.0894		0.0538					0.2853
0.1115		0.0659	0.3560	0.1115		0.0659		0.1115		0.0659		0.1115
0.1011	0.0001	0.0596	0.2888	0.1011		0.0596		0.1011			0.2888
0.0486		0.0564	0.4295	0.0486	0.1560	0.0564			0.1560			0.0486
0.1350	0.0001	0.0930	0.4508	0.1350		0.0930			0.0001	0.0930
0.1087	0.0001	0.0670	0.3243	0.1087		0.0670			0.0001		0.3243
				0.1103	0.2195	0.0063			0.2195	0.0063	0.3217	0.1103		0.0063
				0.0805	0.1789	0.0056			0.1789	0.0056	0.2350	0.0805			0.2350
0.0804		0.0485	0.2907	0.0804			0.2907	0.0804		0.0485		0.0804
0.0001		0.0485	0.2148	0.0001		0.0485							0.4248	0.0485	0.2148
				0.0605	0.2888	0.0086			0.2888	0.0086		0.0605		0.0086	0.2754
	0.2277	0.0467	0.2124	0.0295			0.2124	0.0295				0.0295			0.2124
	0.2605	0.0557	0.2600	0.0361			0.2600	0.0361				0.0361		0.0557
	0.2253	0.0460	0.2083	0.0289			0.2083	0.0289				0.0289	0.2253
	0.1371	0.0461	0.2346	0.0823		0.0461		0.0823			0.2346		0.1371
0.0490		0.0637	0.4852	0.0490	0.1768	0.0637		0.0490						0.0637
	0.1229	0.0434	0.2470	0.0723			0.2470	0.0723	0.1229			0.0723
0.0382		0.0407	0.1960	0.0382		0.0407					0.1960		0.2542		0.1960
0.0763		0.0435	0.2608	0.0763			0.2608	0.0763	0.1297			0.0763
				0.0551	0.2218	0.0067			0.2218		0.2110	0.0551	0.2218	0.0067
				0.0449	0.2307	0.0073			0.2307	0.0073		0.0449	0.2307		0.2034
	0.1150	0.0458	0.3487	0.0320		0.0458	0.3487	0.0320				0.0320
0.0958		0.0517	0.2788	0.0958		0.0517				0.0517	0.2788	0.0958
0.0961		0.0551	0.2955	0.0961		0.0551			0.1735	0.0551			0.1735
	0.1335	0.0275		0.0910	0.1335	0.0275			0.1335		0.3626	0.0910
0.0973		0.0512	0.2772	0.0973		0.0512		0.0973			0.2772			0.0512
0.0792		0.0426	0.2257	0.0792		0.0426		0.0792			0.2257				0.2257
	0.1486	0.0520	0.2789	0.0857	0.1486				0.1486	0.0520		0.0857
0.0574	0.2027	0.0880	0.3611	0.0574		0.0880				0.0880		0.0574
0.0556	0.1982	0.0853	0.3495	0.0556		0.0853				0.0853				0.0853
0.0476	0.1466	0.0605	0.2453	0.0476		0.0605					0.2453		0.1466
0.0527	0.1531	0.0662	0.2714	0.0527		0.0662					0.2714			0.0662
0.0875		0.0466	0.2493	0.0875		0.0466		0.0875			0.2493		0.1458
	0.2175	0.0444	0.2033	0.0278	0.2175			0.0278					0.2175	0.0444
	0.1430	0.0500	0.2685	0.0841	0.1430			0.0841	0.1430			0.0841
0.0478		0.0615	0.3023	0.0478		0.0615				0.0615		0.0478	0.3698
0.0808		0.0444	0.2351	0.0808		0.0444				0.0444	0.2351				0.2351
0.1003		0.0539	0.2919	0.1003		0.0539				0.0539	0.2919			0.0539
	0.1396	0.0546	0.3849	0.0435	0.1396	0.0546			0.1396			0.0435
				0.0202	0.3436	0.0107				0.0107		0.0202	0.3436	0.0107	0.2403
	0.1384	0.0539	0.3801	0.0429	0.1384	0.0539			0.1384					0.0539
0.0896		0.0487	0.2609	0.0896		0.0487				0.0487	0.2609		0.1528
0.0001	0.3531	0.0584	0.0885	0.0001									0.3531	0.0584	0.0885
0.0768		0.0400	0.2117	0.0768		0.0400			0.1315		0.2117				0.2117
0.0429	0.1403	0.0552	0.2212	0.0429		0.0552					0.2212				0.2212
0.0373		0.0489	0.2356	0.0373		0.0489				0.0489			0.3073		0.2356
0.0423		0.0550	0.1350	0.0423				0.0423				0.0423	0.5058		0.1350
				0.0461	0.1963	0.0062			0.1963		0.1763		0.1963	0.0062	0.1763
0.0948	0.1675	0.0654	0.1477	0.0948				0.0948	0.1675				0.1675
0.0899		0.0462	0.2489	0.0899		0.0462			0.1401		0.2489	0.0899
0.0848		0.0438	0.2345	0.0848		0.0438			0.1369		0.2345		0.1369
				0.0999		0.0113		0.0999		0.0113	0.1998		0.3668	0.0113	0.1998
0.0001	0.2528	0.0565	0.1906	0.0001		0.0565							0.2528		0.1906
	0.2303	0.0308		0.0286		0.0308	0.3111	0.0286				0.0286			0.3111
	0.2985	0.0419		0.0416		0.0419	0.4512	0.0416				0.0416		0.0419
	0.1063	0.0219		0.0716		0.0219	0.3175	0.0716			0.3175	0.0716
	0.1596	0.0330		0.0880		0.0330	0.4774	0.0880		0.0330		0.0880
0.0930		0.0492	0.2649	0.0930		0.0492		0.0930			0.2649	0.0930
	0.3167	0.0599	0.1381			0.0599				0.0599	0.1381	0.0894			0.1381
				0.0832	0.2701			0.0832	0.2701	0.0080		0.0832		0.0080	0.1941
0.1039	0.0001	0.0624	0.3024	0.1039		0.0624				0.0624	0.3024
				0.0626	0.2197			0.0626	0.2197	0.0069		0.0626	0.2197		0.1463
	0.2513	0.0404	0.1652	0.0001	0.2513							0.0001	0.2513	0.0404
	0.2298	0.0322		0.0320	0.2298		0.3800	0.0320				0.0320		0.0322
	0.1236	0.0256		0.0727	0.1236		0.3855	0.0727	0.1236			0.0727
0.1375		0.0494	0.2883	0.1375		0.0494			0.0001	0.0494	0.2883
0.0535	0.1544	0.0671	0.2754	0.0535		0.0671					0.2754	0.0535
	0.2612		0.1799	0.0233	0.2612					0.0357		0.0233		0.0357	0.1799
0.1242		0.0428	0.2495	0.1242		0.0428		0.1242		0.0428	0.2495
		0.0130		0.0649		0.0130	0.2869	0.0649			0.2869	0.0649	0.2055
		0.0173		0.0683		0.0173	0.3716	0.0683		0.0173		0.0683			0.3716
		0.0245		0.1069		0.0245	0.5815	0.1069		0.0245		0.1069		0.0245
		0.0188		0.0764		0.0188	0.4157	0.0764		0.0188		0.0764	0.2985
		0.0108		0.1031		0.0108	0.3291	0.1031		0.0108	0.3291	0.1031
0.0457		0.0461	0.2587	0.0457	0.2560				0.2560			0.0457		0.0461
	0.1914		0.2504	0.0238	0.1914	0.0344		0.0238						0.0344	0.2504
	0.1725			0.1456	0.1725	0.0228		0.1456	0.1725	0.0228		0.1456
		0.0150		0.0807		0.0150	0.3565	0.0807			0.3565	0.0807		0.0150
	0.1150			0.1102	0.1150	0.0152		0.1102	0.1150		0.3094	0.1102
	0.2079			0.0633	0.2079	0.0208		0.0633	0.2079				0.2079	0.0208
	0.2956			0.0254	0.2956	0.0265		0.0254				0.0254		0.0265	0.2795
	0.1281			0.1184	0.1281	0.0169			0.1281	0.0169	0.3449	0.1184
	0.2544			0.0796	0.2544	0.0258			0.2544	0.0258		0.0796		0.0258
	0.1849			0.0690	0.1849	0.0187			0.1849		0.2699	0.0690		0.0187
	0.1562			0.0526	0.1562	0.0155			0.1562		0.2053	0.0526			0.2053
0.0363		0.0370	0.2041	0.0363	0.2167				0.2167			0.0363	0.2167
		0.0133		0.0619		0.0133	0.2875	0.0619	0.2126			0.0619			0.2875
	0.2397			0.0774	0.2397	0.0243		0.0774	0.2397			0.0774		0.0243
		0.0097		0.0966		0.0097	0.2953	0.0966	0.1001		0.2953	0.0966
		0.0123		0.0600		0.0123	0.2651	0.0600			0.2651	0.0600			0.2651
		0.0172		0.0259		0.0172	0.2801	0.0259				0.0259	0.3276		0.2801
0.0001		0.0473	0.2606	0.0001	0.3842							0.0001		0.0473	0.2606
0.0499	0.1602	0.0700	0.2999	0.0499	0.1602				0.1602			0.0499
			0.1700	0.0533	0.2408			0.0533	0.2408			0.0533		0.0184	0.1700
0.0472		0.0604	0.3398	0.0472	0.3374					0.0604		0.0472		0.0604
			0.2543	0.0577	0.1853	0.0210				0.0210	0.2543		0.1853	0.0210
			0.2956	0.0673	0.2028	0.0238				0.0238	0.2956	0.0673		0.0238
			0.2194	0.0294	0.2312	0.0200			0.2312			0.0294		0.0200	0.2194
			0.2474	0.0632	0.1695	0.0199			0.1695		0.2474	0.0632		0.0199
		0.0224		0.0366		0.0224	0.3952	0.0366				0.0366	0.4279	0.0224
			0.2577	0.0916	0.0955	0.0189		0.0916	0.0955		0.2577	0.0916
0.0496	0.1804	0.0781	0.3341	0.0496	0.1804			0.0496						0.0781
0.0363		0.0369	0.2039	0.0363	0.2165				0.2165				0.2165	0.0369
0.0369		0.0375	0.2073	0.0369	0.2187				0.2187			0.0369			0.2073
		0.0218		0.0284			0.2049	0.0284				0.0284	0.4613	0.0218	0.2049
		0.0188		0.0586			0.2140	0.0586		0.0188		0.0586	0.3587		0.2140
		0.0135		0.0533			0.1552	0.0533	0.2581			0.0533	0.2581		0.1552
		0.0145		0.0973			0.2198	0.0973	0.2297	0.0145		0.0973	0.2297
		0.0230		0.0378		0.0230	0.4088	0.0378				0.0378		0.0230	0.4088
0.0368		0.0375	0.2072	0.0368	0.2185				0.2185					0.0375	0.2072
		0.0143		0.1244		0.0143	0.4363	0.1244	0.1476	0.0143		0.1244
	0.1869			0.0798	0.1869			0.0798	0.1869	0.0186		0.0798			0.1816
	0.1943			0.0390	0.1943				0.1943	0.0173		0.0390	0.1943		0.1274
		0.0124		0.1235	0.1289	0.0124		0.1235	0.1289		0.3466	0.1235
0.0475		0.0613	0.3449	0.0475	0.3425			0.0475				0.0475		0.0613
		0.0201		0.1749	0.2075	0.0201		0.1749	0.2075	0.0201		0.1749
		0.0170		0.0371	0.2648	0.0170	0.5730	0.0371				0.0371		0.0170
0.1009		0.0599	0.3402	0.1009	0.1773			0.1009		0.0599				0.0599
0.0001	0.1652	0.0752	0.4438	0.0001	0.1652	0.0752								0.0752
		0.0122		0.0731	0.1243	0.0122	0.5076	0.0731	0.1243			0.0731
0.0940		0.0529	0.3000	0.0940	0.1560			0.0940	0.1560					0.0529
0.0357		0.0471	0.2610	0.0357	0.2768			0.0357						0.0471	0.2610
0.0896		0.0506	0.2861	0.0896	0.1524			0.0896	0.1524			0.0896
		0.0321	0.3274	0.0276	0.1982		0.3274	0.0276				0.0276		0.0321
0.0001		0.0430	0.3137	0.0001	0.2435	0.0430								0.0430	0.3137
0.0465		0.0434	0.3289	0.0465	0.1192	0.0434					0.3289			0.0434
		0.0244	0.2588	0.0583		0.0244	0.2588	0.0583			0.2588	0.0583
		0.0311	0.2862	0.0263		0.0311	0.2862	0.0263				0.0263			0.2862
0.0486		0.0627	0.4778	0.0486	0.1741	0.0627				0.0627				0.0627
		0.0336	0.2397	0.0660			0.2397	0.0660		0.0336		0.0660	0.2552
		0.0309	0.1891	0.0262			0.1891	0.0262				0.0262	0.3230		0.1891
		0.0293	0.2909	0.0729	0.1068	0.0293			0.1068		0.2909	0.0729
		0.0146		0.0677	0.2321	0.0146		0.0677	0.2321			0.0677			0.3037
		0.0142		0.1352	0.1466	0.0142			0.1466	0.0142	0.3940	0.1352
		0.0116		0.0621	0.1845	0.0116			0.1845		0.2418	0.0621			0.2418
		0.0170		0.0218	0.3592					0.0170		0.0218	0.3592	0.0170	0.1871
		0.0124		0.0270	0.2613				0.2613			0.0270	0.2613	0.0124	0.1373
		0.0130		0.0501	0.2486				0.2486	0.0130			0.2486	0.0130	0.1649
		0.0159		0.0651	0.3037				0.3037	0.0159		0.0651		0.0159	0.2145
		0.0149		0.0244	0.2851		0.3060	0.0244				0.0244		0.0149	0.3060
		0.0153		0.0249	0.2911		0.3126	0.0249				0.0249	0.2911	0.0153
		0.0173		0.0755	0.2702		0.4516	0.0755		0.0173		0.0755		0.0173
		0.0106		0.0489	0.1695		0.2518	0.0489	0.1695			0.0489			0.2518
		0.0134		0.0678	0.2095		0.3507	0.0678	0.2095			0.0678		0.0134
		0.0115		0.0544	0.1817		0.2803	0.0544	0.1817			0.0544	0.1817
		0.0124		0.1078	0.1278		0.3963	0.1078	0.1278	0.0124		0.1078
0.0964		0.0554	0.3141	0.0964	0.1635				0.1635	0.0554				0.0554
0.0919		0.0529	0.2994	0.0919	0.1595				0.1595	0.0529		0.0919
		0.0167		0.0001	0.3526	0.0167						0.0001	0.3526	0.0167	0.2447
		0.0130		0.0284	0.2479	0.0130					0.2184		0.2479	0.0130	0.2184
		0.0159		0.0376	0.3031	0.0159					0.2871	0.0376		0.0159	0.2871
		0.0149		0.0714	0.2370	0.0149				0.0149	0.3160			0.0149	0.3160
		0.0189		0.0981	0.2963	0.0189				0.0189	0.4317	0.0981		0.0189
		0.0121		0.0659	0.1919	0.0121			0.1919		0.2570			0.0121	0.2570
0.0001		0.0336	0.1797	0.0001	0.2867								0.2867	0.0336	0.1797
0.0491	0.1751	0.0758	0.3243	0.0491	0.1751					0.0758				0.0758
0.0488		0.0507	0.2501	0.0488		0.0507					0.2501			0.0507	0.2501
	0.2161		0.1385	0.0177	0.2161					0.0285			0.2161	0.0285	0.1385
			0.1323				0.1323	0.1632	0.2650	0.0213	0.1323			0.0213	0.1323
	0.1543		0.2029	0.0274	0.1543	0.0277					0.2029			0.0277	0.2029
				0.0469	0.2354	0.0074		0.0469			0.2104		0.2354	0.0074	0.2104
				0.0484	0.3028	0.0095		0.0484		0.0095			0.3028	0.0095	0.2691
	0.1761		0.2556	0.0347	0.1761	0.0336					0.2556	0.0347		0.0336
0.0352		0.0466	0.3831	0.0352		0.0466	0.3831	0.0352				0.0352
				0.1438	0.1204	0.0036		0.1438	0.1204	0.0036	0.3207	0.1438
	0.1894		0.2478	0.0238	0.1894	0.0340				0.0340				0.0340	0.2478
	0.1992		0.2677	0.0257	0.1992	0.0363				0.0363			0.1992	0.0363
				0.0867	0.1874	0.0057			0.1874	0.0057	0.2529	0.0867	0.1874
	0.1082		0.3047	0.0726	0.1082	0.0338				0.0338	0.3047			0.0338
0.1287		0.0449	0.2620	0.1287		0.0449		0.1287	0.0001		0.2620
				0.0593	0.2728	0.0081		0.0593	0.2728			0.0593		0.0081	0.2603
	0.2017		0.1593	0.0547		0.0320				0.0320	0.1593		0.2017		0.1593
	0.1630		0.2141	0.0267	0.1630	0.0293			0.1630			0.0267			0.2141
	0.0988		0.2693	0.0674	0.0988	0.0301			0.0988		0.2693	0.0674
				0.0772	0.1649	0.0051		0.0772	0.1649		0.2167	0.0772			0.2167
	0.1927		0.2795	0.0344	0.1927	0.0368			0.1927			0.0344		0.0368
	0.1299		0.2445	0.1103	0.1299			0.1103	0.1299	0.0349		0.1103
				0.1027	0.1963	0.0056		0.1027	0.1963		0.2880	0.1027		0.0056
	0.2148		0.1838	0.0659		0.0355		0.0659	0.2148					0.0355	0.1838
	0.1806		0.1167	0.0220	0.1806				0.1806			0.0220	0.1806		0.1167
				0.0826	0.1717	0.0052		0.0826	0.1717		0.2318	0.0826	0.1717
	0.1753		0.1672	0.0513	0.1753				0.1753	0.0291		0.0513	0.1753
	0.1762		0.1691	0.0519	0.1762				0.1762	0.0294		0.0519			0.1691
	0.1937		0.1986	0.0623	0.1937			0.0623	0.1937			0.0623		0.0335
	0.1364		0.3825	0.0804	0.1364	0.0426			0.1364	0.0426				0.0426
	0.1335		0.3644	0.0767	0.1335	0.0408			0.1335	0.0408		0.0767
	0.2000		0.2050	0.0628	0.2000				0.2000	0.0346		0.0628		0.0346
0.1224	0.0001	0.0807	0.3907	0.1224		0.0807		0.1224		0.0807
	0.2186		0.1400	0.0177	0.2186			0.0177					0.2186	0.0289	0.1400
0.0001	0.2283	0.0536	0.2076	0.0001	0.2283								0.2283	0.0536
0.0001	0.2322	0.0549	0.2129	0.0001	0.2322									0.0549	0.2129
0.0813		0.0534	0.3996	0.0813	0.1430	0.0534		0.0813		0.0534				0.0534
0.0215		0.0321	0.1702	0.0215	0.2656			0.0215					0.2656	0.0321	0.1702
0.0675	0.1197	0.0484	0.1937	0.0675		0.0484		0.0675			0.1937				0.1937
	0.0943	0.0361	0.2581	0.0644	0.0943	0.0361			0.0943		0.2581	0.0644
	0.1817	0.0421	0.2637	0.0324	0.1817	0.0421			0.1817			0.0324		0.0421
		0.0176		0.1264	0.2753	0.0176		0.1264	0.2753	0.0176		0.1264		0.0176
	0.1563	0.0339	0.2060	0.0256	0.1563	0.0339			0.1563			0.0256			0.2060
	0.1735		0.1802	0.0797	0.1735			0.0797	0.1735	0.0300		0.0797		0.0300
		0.0107		0.0438	0.2032		0.2205	0.0438	0.2032			0.0438		0.0107	0.2205
0.1428		0.0394	0.2268	0.1428		0.0394		0.1428	0.0001	0.0394	0.2268
	0.2477	0.0284			0.2477	0.0284				0.0284	0.1707	0.0497		0.0284	0.1707
		0.0093		0.0354	0.1766		0.1774	0.0354	0.1766			0.0354	0.1766		0.1774
	0.1460		0.1950	0.0442	0.1460	0.0263				0.0263	0.1950			0.0263	0.1950
		0.0099		0.0644	0.1579		0.2357	0.0644	0.1579	0.0099		0.0644			0.2357
		0.0123		0.0935	0.1948	0.0123			0.1948	0.0123	0.2728		0.1948	0.0123
		0.0098		0.0433	0.1871	0.0098			0.1871		0.1661	0.0433	0.1871		0.1661
0.0932		0.0345	0.1807	0.0932		0.0345		0.0932	0.1093		0.1807				0.1807
0.0883	0.1577	0.0691	0.2819	0.0883		0.0691		0.0883		0.0691		0.0883
		0.0147		0.0575	0.2802	0.0147				0.0147	0.2658	0.0575	0.2802	0.0147
0.0295		0.0424	0.2309	0.0295	0.3354			0.0295				0.0295		0.0424	0.2309
0.0696		0.0408	0.2263	0.0696	0.2212				0.2212	0.0408		0.0696		0.0408
				0.0388	0.2055	0.0065			0.2055		0.1465	0.0388	0.2055	0.0065	0.1465
0.0752		0.0469	0.3499	0.0752	0.1278	0.0469		0.0752	0.1278			0.0752
		0.0137		0.0448	0.2607		0.2820	0.0448		0.0137		0.0448		0.0137	0.2820
		0.0096		0.0559	0.1505	0.0096	0.3264	0.0559			0.3264	0.0559		0.0096
		0.0128		0.0203	0.2438	0.0128	0.3285	0.0203				0.0203		0.0128	0.3285
		0.0296	0.1257				0.1257	0.1555	0.2526	0.0296	0.1257			0.0296	0.1257
0.0321		0.0358	0.2584	0.0321	0.1913	0.0358			0.1913			0.0321	0.1913
0.0390		0.0432	0.3168	0.0390	0.2184	0.0432			0.2184			0.0390		0.0432
	0.1317		0.1791	0.0456	0.1317	0.0240			0.1317		0.1791	0.0456	0.1317
0.0351		0.0499	0.2532	0.0351			0.2532	0.0351				0.0351		0.0499	0.2532
		0.0220	0.2045	0.0460		0.0220	0.2045	0.0460			0.2045	0.0460			0.2045
0.0254		0.0373	0.1829	0.0254			0.1829	0.0254				0.0254	0.3124		0.1829
0.0610		0.0407	0.2201	0.0610			0.2201	0.0610		0.0407		0.0610	0.2342
		0.0263	0.2136	0.0196		0.0263	0.2136	0.0196				0.0196	0.2479		0.2136
	0.1554		0.2108	0.0465	0.1554	0.0283		0.0465	0.1554			0.0465	0.1554
0.0875		0.0502	0.2497	0.0875		0.0502		0.0875			0.2497	0.0875		0.0502
0.0698		0.0384	0.2866	0.0698	0.1020	0.0384		0.0698			0.2866			0.0384
0.0324		0.0333	0.2400	0.0324	0.1776	0.0333					0.2400		0.1776	0.0333
0.0387		0.0389	0.2853	0.0387	0.1965	0.0389					0.2853	0.0387		0.0389
	0.1767		0.2577	0.0556	0.1767	0.0336			0.1767	0.0336		0.0556		0.0336
		0.0212	0.1331	0.0457			0.1331	0.0457	0.2213			0.0457	0.2213		0.1331
	0.0940		0.2696	0.0922	0.0940	0.0295		0.0922		0.0295	0.2696			0.0295
	0.0919		0.2491	0.0855	0.0919	0.0276			0.0919	0.0276	0.2491	0.0855
0.0274		0.0396	0.2846	0.0274	0.2175	0.0396				0.0396				0.0396	0.2846
0.0384		0.0538	0.3962	0.0384	0.2734	0.0538				0.0538		0.0384		0.0538
0.0298		0.0334	0.2396	0.0298	0.1822	0.0334			0.1822			0.0298			0.2396
0.0708		0.0398	0.2968	0.0708	0.1057	0.0398				0.0398	0.2968			0.0398
0.0303		0.0314	0.2248	0.0303	0.1709	0.0314					0.2248			0.0314	0.2248
				0.0705	0.2137	0.0064			0.2137	0.0064	0.2061	0.0705		0.0064	0.2061
		0.0243	0.2279	0.0182	0.2132		0.2279	0.0182				0.0182		0.0243	0.2279
0.0536		0.0344	0.2844	0.0536	0.0912		0.2844	0.0536	0.0912			0.0536
		0.0138		0.0225	0.2635	0.0138	0.3640	0.0225				0.0225	0.2635	0.0138
0.0815	0.1303	0.0580	0.2374	0.0815		0.0580				0.0580	0.2374			0.0580
0.0623		0.0414	0.2269	0.0623	0.2351			0.0623		0.0414				0.0414	0.2269
		0.0150		0.0656	0.2347	0.0150	0.5084	0.0656		0.0150		0.0656		0.0150
0.0616		0.0410	0.2245	0.0616	0.2339			0.0616		0.0410			0.2339	0.0410
0.0001	0.1880	0.0464	0.2424	0.0001	0.1880	0.0464								0.0464	0.2424
	0.1279		0.1691	0.0431	0.1279	0.0229			0.1279		0.1691	0.0431			0.1691
		0.0094		0.0419	0.1499	0.0094	0.2780	0.0419	0.1499			0.0419			0.2780
0.0728		0.0426	0.2079	0.0728		0.0426		0.0728			0.2079	0.0728			0.2079
		0.0105		0.0497	0.1661	0.0105	0.3315	0.0497	0.1661			0.0497	0.1661
0.0691		0.0371	0.2768	0.0691	0.0984	0.0371			0.0984		0.2768			0.0371
		0.0073		0.0762	0.0753	0.0073	0.3032	0.0762	0.0753		0.3032	0.0762
0.0568		0.0332	0.1812	0.0568	0.1887			0.0568	0.1887			0.0568			0.1812
0.0001	0.2355	0.0631	0.3396	0.0001	0.2355	0.0631						0.0001		0.0631
		0.0109		0.0951	0.1129	0.0109	0.4560	0.0951	0.1129	0.0109		0.0951
0.0686		0.0395	0.2189	0.0686	0.2138			0.0686	0.2138			0.0686		0.0395
0.0562		0.0329	0.1792	0.0562	0.1877			0.0562	0.1877			0.0562	0.1877
0.0400	0.1032	0.0487	0.2838	0.0400	0.1032	0.0487					0.2838			0.0487
0.1070		0.0424	0.2363	0.1070	0.1255			0.1070	0.1255	0.0424		0.1070
0.0392	0.1395	0.0653	0.3815	0.0392	0.1395	0.0653				0.0653				0.0653
0.0264		0.0385	0.3135	0.0264	0.1904		0.3135	0.0264				0.0264		0.0385
		0.0257	0.3253	0.0466	0.0792	0.0257	0.3253	0.0466	0.0792			0.0466
	0.1419		0.2074	0.0527	0.1419	0.0270			0.1419		0.2074	0.0527		0.0270
0.0293		0.0291	0.1566	0.0293	0.2324				0.2324			0.0293	0.2324	0.0291
	0.1049			0.1257	0.1049	0.0137		0.1257	0.1049	0.0137	0.2807	0.1257
	0.1782	0.0386	0.2333	0.0226	0.1782	0.0386				0.0386				0.0386	0.2333
	0.2038		0.1012				0.1012	0.1254	0.2038	0.0311	0.1012			0.0311	0.1012
	0.1756	0.0235		0.0545	0.1756	0.0235		0.0545			0.2346			0.0235	0.2346
	0.2005	0.0270		0.0585	0.2005	0.0270			0.2005	0.0270		0.0585	0.2005
				0.0905	0.1549	0.0049		0.0905	0.1549	0.0049	0.2046	0.0905			0.2046
	0.2228	0.0254		0.0275	0.2228	0.0254					0.2116	0.0275		0.0254	0.2116
0.0594		0.0399	0.3213	0.0594		0.0399	0.3213	0.0594		0.0399		0.0594
0.0352	0.2630	0.0635	0.2205	0.0352		0.0635				0.0635		0.0352			0.2205
	0.1521	0.0205		0.0455	0.1521		0.2346	0.0455	0.1521			0.0455	0.1521
	0.2866	0.0464	0.1816	0.0252			0.1816	0.0252				0.0252		0.0464	0.1816
	0.1692	0.0236		0.0545	0.1692		0.2817	0.0545	0.1692			0.0545		0.0236
	0.2406	0.0375	0.1409	0.0196			0.1409	0.0196				0.0196	0.2406		0.1409
		0.0122		0.0456		0.0122	0.2019	0.0456			0.2019	0.0456	0.2329		0.2019
	0.1015	0.0397	0.2850	0.0680	0.1015	0.0397				0.0397	0.2850			0.0397
		0.0143		0.0577		0.0143	0.2556	0.0577			0.2556	0.0577	0.2728	0.0143
	0.1678	0.0343	0.1595	0.0506			0.1595	0.0506	0.1678			0.0506			0.1595
	0.1077	0.0375	0.2171	0.0918			0.2171	0.0918	0.1077	0.0375		0.0918
0.0667	0.1134	0.0504	0.2280	0.0667			0.2280	0.0667	0.1134			0.0667
	0.2000	0.0281		0.0278	0.2000	0.0281	0.4323	0.0278				0.0278		0.0281
0.0341	0.2470	0.0627	0.2457	0.0341			0.2457	0.0341				0.0341		0.0627
0.0255		0.0255	0.1352	0.0255	0.2092				0.2092				0.2092	0.0255	0.1352
0.0774	0.1333	0.0588	0.2503	0.0774	0.1333				0.1333	0.0588		0.0774
0.0666		0.0359	0.2667	0.0666	0.0975	0.0359			0.0975		0.2667	0.0666
0.0001	0.2686	0.0498	0.1815	0.0001	0.2686							0.0001		0.0498	0.1815
			0.1570	0.0941			0.1570	0.0941	0.1535	0.0152	0.1570			0.0152	0.1570
			0.1516		0.1398		0.1516	0.0857	0.1398	0.0141	0.1516			0.0141	0.1516
0.0267	0.2034	0.0490	0.1896	0.0267	0.2034					0.0490			0.2034	0.0490
	0.2104		0.1453		0.2104	0.0287		0.0430			0.1453	0.0430		0.0287	0.1453
0.0339	0.2386	0.0606	0.2392	0.0339	0.2386					0.0606		0.0339		0.0606
0.0762		0.0485	0.3617	0.0762	0.1321	0.0485			0.1321	0.0485		0.0762
0.0352	0.1981	0.0505	0.1991	0.0352	0.1981				0.1981			0.0352		0.0505
0.0001		0.0303	0.1589	0.0001	0.3108							0.0001	0.3108	0.0303	0.1589
0.0295	0.1758	0.0427	0.1656	0.0295	0.1758				0.1758			0.0295	0.1758
	0.2298		0.0625			0.0275			0.2298	0.0275	0.0625	0.0682	0.2298		0.0625
			0.1664			0.0171	0.1664	0.1077	0.1756	0.0171	0.1664			0.0171	0.1664
	0.1078	0.0223		0.0634	0.1078	0.0223	0.4417	0.0634	0.1078			0.0634
			0.0999				0.0999	0.1281	0.3057	0.0192	0.0999	0.1281		0.0192	0.0999
			0.1869	0.0662	0.1374	0.0155		0.0662	0.1374		0.1869	0.0662	0.1374
			0.0822				0.0822	0.1058	0.2660	0.0166	0.0822		0.2660	0.0166	0.0822
				0.0965	0.1607	0.0050		0.0965	0.1607	0.0050	0.2182	0.0965	0.1607
0.0284	0.2193	0.0533	0.2046	0.0284			0.2046	0.0284				0.0284			0.2046
	0.1985	0.0405	0.1879	0.0523			0.1879	0.0523		0.0405		0.0523			0.1879
				0.0550	0.1733	0.0055		0.0550	0.1733		0.1548	0.0550	0.1733		0.1548
0.0709		0.0425	0.2063	0.0709		0.0425				0.0425	0.2063	0.0709	0.2474
	0.2152			0.0454	0.2152	0.0192			0.2152	0.0192		0.0454		0.0192	0.2059
	0.0877	0.0346	0.2736	0.0516	0.0877		0.2736	0.0516	0.0877			0.0516
0.0255		0.0255	0.1352	0.0255	0.2092				0.2092			0.0255	0.2092		0.1352
	0.1619	0.0384	0.2661	0.0224	0.1619		0.2661	0.0224				0.0224		0.0384
	0.1230	0.0424	0.2316	0.1049	0.1230			0.1049	0.1230	0.0424		0.1049
	0.1435	0.0190		0.0414	0.1435		0.2132	0.0414	0.1435			0.0414			0.2132
	0.1971	0.0405	0.1899	0.0523	0.1971			0.0523		0.0405				0.0405	0.1899
0.0321		0.0317	0.1719	0.0321	0.2482				0.2482			0.0321		0.0317	0.1719
	0.1595	0.0212		0.0489		0.0212	0.2172	0.0489			0.2172	0.0489			0.2172
0.0541		0.0301	0.2412	0.0541		0.0301	0.2412	0.0541			0.2412	0.0541
	0.2103			0.0185	0.2103	0.0176					0.1484	0.0185	0.2103	0.0176	0.1484
0.0303	0.1091	0.0524	0.3323	0.0303		0.0524	0.3323	0.0303				0.0303
	0.1906	0.0306	0.1282	0.0240	0.1906				0.1906			0.0240	0.1906	0.0306
		0.0122		0.0800		0.0122	0.2645	0.0800	0.1945	0.0122		0.0800			0.2645
	0.1989			0.0325	0.1989				0.1989	0.0167		0.0325	0.1989	0.0167	0.1059
	0.1849	0.0394	0.1890	0.0592	0.1849			0.0592	0.1849			0.0592		0.0394
	0.1542			0.0717	0.1542	0.0153			0.1542	0.0153	0.2093	0.0717	0.1542
	0.0968	0.0196		0.0900		0.0196	0.2872	0.0900		0.0196	0.2872	0.0900
		0.0123		0.0155	0.2587		0.2057	0.0155				0.0155	0.2587	0.0123	0.2057
		0.0140		0.0458	0.2662		0.2883	0.0458		0.0140		0.0458	0.2662	0.0140
	0.2197	0.0250		0.0187	0.2197		0.2349	0.0187				0.0187	0.2197	0.0250
	0.2164	0.0246		0.0184	0.2164		0.2313	0.0184				0.0184		0.0246	0.2313
		0.0113		0.0768		0.0113	0.2452	0.0768		0.0113	0.2452	0.0768			0.2452
		0.0118		0.0828		0.0118	0.2641	0.0828		0.0118	0.2641	0.0828	0.1880
	0.2113	0.0427	0.1792	0.0616		0.0427				0.0427	0.1792	0.0616			0.1792
0.0767	0.1304	0.0575	0.2447	0.0767	0.1304			0.0767	0.1304			0.0767
0.0305	0.2446	0.0418	0.0665	0.0305					0.2446			0.0305	0.2446		0.0665
0.1082		0.0407	0.2161	0.1082		0.0407			0.1212	0.0407	0.2161	0.1082
	0.0779	0.0304	0.2345	0.0526		0.0304	0.2345	0.0526			0.2345	0.0526
	0.1449			0.0698	0.1449	0.0144		0.0698	0.1449		0.1968	0.0698	0.1449
	0.1013	0.0397	0.3051	0.0565		0.0397	0.3051	0.0565		0.0397		0.0565
0.0611		0.0365	0.1745	0.0611		0.0365		0.0611			0.1745		0.2201		0.1745
	0.1921		0.1351	0.0424	0.1921			0.0424	0.1921			0.0424		0.0262	0.1351
0.0649		0.0346	0.1677	0.0649		0.0346			0.2004		0.1677	0.0649	0.2004
0.0596	0.2014	0.0454	0.0859	0.0596				0.0596	0.2014				0.2014		0.0859
	0.1862		0.0975	0.0192	0.1862				0.1862			0.0192	0.1862	0.0219	0.0975
0.0216		0.0247	0.1678	0.0216	0.1896	0.0247					0.1678		0.1896	0.0247	0.1678
0.0663		0.0261	0.2048	0.0663		0.0261	0.2048	0.0663	0.0685		0.2048	0.0663
0.0558		0.0306	0.2199	0.0558	0.1504	0.0306			0.1504		0.2199	0.0558		0.0306
0.0481		0.0315	0.2223	0.0481	0.1666	0.0315			0.1666	0.0315				0.0315	0.2223
0.0487		0.0294	0.1580	0.0487	0.2248				0.2248	0.0294		0.0487		0.0294	0.1580
0.0676		0.0274	0.2157	0.0676		0.0274	0.2157	0.0676		0.0274	0.2157	0.0676
0.0398		0.0298	0.1566	0.0398	0.2390			0.0398		0.0298			0.2390	0.0298	0.1566
0.0802		0.0317	0.1526	0.0802		0.0317			0.1794	0.0317	0.1526	0.0802	0.1794
0.0498		0.0276	0.1959	0.0498	0.1419	0.0276			0.1419		0.1959		0.1419	0.0276
0.0604		0.0388	0.2799	0.0604	0.1918	0.0388			0.1918	0.0388		0.0604		0.0388
0.0844		0.0348	0.1904	0.0844	0.1837			0.0844	0.1837	0.0348		0.0844		0.0348
0.0176		0.0288	0.2214	0.0176	0.2076		0.2214	0.0176				0.0176		0.0288	0.2214
0.0472		0.0309	0.2180	0.0472	0.1648	0.0309			0.1648	0.0309		0.0472			0.2180
0.0465		0.0341	0.2732	0.0465	0.1651		0.2732	0.0465		0.0341		0.0465		0.0341
0.0433		0.0267	0.1934	0.0433		0.0267	0.1934	0.0433			0.1934	0.0433			0.1934
0.0370		0.0245	0.1904	0.0370	0.1281		0.1904	0.0370	0.1281			0.0370			0.1904
0.0822		0.0328	0.2395	0.0822	0.0880	0.0328			0.0880	0.0328	0.2395	0.0822
0.0400		0.0263	0.2063	0.0400	0.1337		0.2063	0.0400	0.1337			0.0400	0.1337
0.0690		0.0309	0.2504	0.0690	0.0808		0.2504	0.0690	0.0808	0.0309		0.0690
0.0222		0.0242	0.1644	0.0222	0.1854	0.0242			0.1854			0.0222	0.1854		0.1644
0.0886		0.0369	0.1783	0.0886		0.0369		0.0886		0.0369	0.1783	0.0886			0.1783
0.0457		0.0256	0.1800	0.0457	0.1358	0.0256			0.1358		0.1800	0.0457			0.1800
		0.0185	0.1472		0.1361		0.1472	0.0834	0.1361	0.0185	0.1472			0.0185	0.1472
0.0475		0.0291	0.2055	0.0475	0.1537	0.0291		0.0475			0.2055			0.0291	0.2055
		0.0088		0.0466	0.1677		0.1698	0.0466	0.1677	0.0088		0.0466	0.1677		0.1698
		0.0100		0.0572	0.1907		0.2086	0.0572	0.1907	0.0100		0.0572		0.0100	0.2086
		0.0116		0.0294	0.2433		0.1953	0.0294		0.0116		0.0294	0.2433	0.0116	0.1953
	0.1673			0.0315	0.1673	0.0140			0.1673		0.1198	0.0315	0.1673	0.0140	0.1198
		0.0114		0.0596		0.0114	0.1900	0.0596		0.0114	0.1900	0.0596	0.2171		0.1900
	0.2052		0.0632				0.0632	0.0818	0.2052	0.0249	0.0632		0.2052	0.0249	0.0632
	0.2279		0.0742				0.0742	0.0956	0.2279	0.0282	0.0742	0.0956		0.0282	0.0742
0.0478	0.1578	0.0393	0.1524	0.0478	0.1578			0.0478	0.1578					0.0393	0.1524
0.0213	0.2440	0.0460	0.1673	0.0213	0.2440			0.0213				0.0213		0.0460	0.1673
0.0477	0.1593	0.0397	0.1538	0.0477	0.1593				0.1593	0.0397				0.0397	0.1538
0.0208	0.1712	0.0311	0.1107	0.0208	0.1712				0.1712			0.0208	0.1712		0.1107
			0.1610	0.0629	0.1030		0.1610	0.0629	0.1030	0.0121	0.1610			0.0121	0.1610
	0.1445		0.1375			0.0242	0.1375	0.0886	0.1445	0.0242	0.1375			0.0242	0.1375
0.0206	0.1697	0.0307	0.1092	0.0206	0.1697				0.1697				0.1697	0.0307	0.1092
	0.1209		0.1305		0.1209		0.1305	0.0741	0.1209	0.0206	0.1305			0.0206	0.1305
0.0168	0.2006	0.0361	0.1281	0.0168	0.2006					0.0361			0.2006	0.0361	0.1281
			0.1324	0.0822			0.1324	0.0822	0.1944	0.0147	0.1324	0.0822		0.0147	0.1324
			0.1165	0.0727			0.1165	0.0727	0.1808	0.0135	0.1165		0.1808	0.0135	0.1165
			0.1672		0.1120	0.0130	0.1672	0.0684	0.1120	0.0130	0.1672			0.0130	0.1672
			0.1267		0.1642		0.1267	0.0695	0.1642	0.0128	0.1267	0.0695		0.0128	0.1267
			0.1132		0.1539		0.1132	0.0620	0.1539	0.0118	0.1132		0.1539	0.0118	0.1132
			0.1373			0.0162	0.1373	0.0921	0.2180	0.0162	0.1373	0.0921		0.0162	0.1373
	0.1310		0.1333	0.0802			0.1333	0.0802	0.1310	0.0221	0.1333			0.0221	0.1333
0.0487	0.0828	0.0403	0.2582	0.0487	0.0828		0.2582	0.0487	0.0828			0.0487
			0.1191			0.0146	0.1191	0.0802	0.1998	0.0146	0.1191		0.1998	0.0146	0.1191
		0.0113		0.0379	0.2369	0.0113			0.2369	0.0113		0.0379	0.2369	0.0113	0.1685
		0.0103		0.0669	0.1954	0.0103		0.0669	0.1954		0.1889	0.0669		0.0103	0.1889
		0.0224	0.1598			0.0224	0.1598	0.1031	0.1682	0.0224	0.1598			0.0224	0.1598
		0.0201	0.1520	0.0913			0.1520	0.0913	0.1490	0.0201	0.1520			0.0201	0.1520
0.0612	0.0902	0.0437	0.2525	0.0612	0.0902	0.0437		0.0612			0.2525			0.0437
0.0215	0.1740	0.0439	0.2279	0.0215	0.1740	0.0439		0.0215						0.0439	0.2279
0.0651	0.1120	0.0534	0.3084	0.0651	0.1120	0.0534			0.1120	0.0534		0.0651
0.0594	0.0869	0.0415	0.2390	0.0594	0.0869	0.0415			0.0869		0.2390	0.0594
		0.0257	0.0958				0.0958	0.1231	0.2937	0.0257	0.0958	0.1231		0.0257	0.0958
		0.0220	0.0793				0.0793	0.1024	0.2571	0.0220	0.0793		0.2571	0.0220	0.0793
		0.0237	0.2237	0.0767	0.1523	0.0237			0.1523	0.0237	0.2237	0.0767		0.0237
0.0616	0.0920	0.0445	0.2574	0.0616	0.0920	0.0445				0.0445	0.2574			0.0445
0.0217	0.1699	0.0429	0.2226	0.0217	0.1699	0.0429				0.0429				0.0429	0.2226
0.0250	0.1415	0.0359	0.1864	0.0250	0.1415	0.0359					0.1864			0.0359	0.1864
		0.0068		0.0892	0.0714	0.0068	0.2845	0.0892	0.0714	0.0068	0.2845	0.0892
		0.0110		0.0791	0.1724	0.0110	0.3738	0.0791	0.1724	0.0110		0.0791		0.0110
		0.0088		0.0557	0.1412	0.0088	0.2621	0.0557	0.1412	0.0088		0.0557			0.2621
		0.0078		0.0672	0.1222	0.0078	0.2653	0.0672	0.1222		0.2653	0.0672		0.0078
		0.0068		0.0518	0.1097	0.0068	0.2039	0.0518	0.1097		0.2039	0.0518			0.2039
		0.0096		0.0383	0.1818	0.0096	0.2465	0.0383	0.1818			0.0383		0.0096	0.2465
		0.0090		0.0712	0.1406	0.0090	0.3050	0.0712		0.0090	0.3050	0.0712		0.0090
		0.0119		0.0379	0.2263	0.0119	0.3063	0.0379		0.0119		0.0379		0.0119	0.3063
		0.0093		0.0409	0.1776	0.0093	0.2471	0.0409			0.2471	0.0409	0.1776	0.0093
		0.0111		0.0136	0.2322	0.0111	0.2308	0.0136				0.0136	0.2322	0.0111	0.2308
		0.0112		0.1148	0.1757	0.0112		0.1148	0.1757	0.0112	0.2593	0.1148		0.0112
		0.0109		0.0379	0.2299	0.0109		0.0379	0.2299			0.0379	0.2299	0.0109	0.1637
			0.0628				0.0628	0.0840	0.2755	0.0149	0.0628	0.0840	0.2755	0.0149	0.0628
			0.1728	0.0736		0.0138	0.1728	0.0736	0.1204	0.0138	0.1728			0.0138	0.1728
				0.0484	0.1898	0.0060		0.0484	0.1898		0.1367	0.0484	0.1898	0.0060	0.1367
	0.1934	0.0370	0.0958				0.0958	0.1190	0.1934	0.0370	0.0958			0.0370	0.0958
	0.1792	0.0279	0.1078	0.0370			0.1078	0.0370	0.1792			0.0370	0.1792		0.1078
	0.1986	0.0415	0.1821	0.0904		0.0415		0.0904		0.0415	0.1821	0.0904		0.0415
	0.1276	0.0277	0.1749	0.0391		0.0277	0.1749	0.0391			0.1749	0.0391			0.1749
	0.1718	0.0399	0.2615	0.0485		0.0399	0.2615	0.0485		0.0399		0.0485		0.0399
				0.0501	0.2229	0.0070		0.0501	0.2229	0.0070		0.0501	0.2229	0.0070	0.1599
	0.1491	0.0346	0.2273	0.0477		0.0346	0.2273	0.0477	0.1491			0.0477		0.0346
	0.1394	0.0309	0.1974	0.0417		0.0309	0.1974	0.0417	0.1394			0.0417	0.1394
	0.0855	0.0330	0.2557	0.0729		0.0330	0.2557	0.0729	0.0855	0.0330		0.0729
	0.1810	0.0248	0.0946	0.0186	0.1810				0.1810			0.0186	0.1810	0.0248	0.0946
	0.0689	0.0140		0.0697	0.0689	0.0140	0.2782	0.0697	0.0689		0.2782	0.0697
	0.1878	0.0306	0.1317	0.0408	0.1878				0.1878	0.0306		0.0408		0.0306	0.1317
	0.1458	0.0344	0.2408	0.0412	0.1458		0.2408	0.0412		0.0344		0.0412		0.0344
	0.1292	0.0305	0.2137	0.0414	0.1292		0.2137	0.0414	0.1292			0.0414		0.0305
	0.1218	0.0274	0.1880	0.0365	0.1218		0.1880	0.0365	0.1218			0.0365	0.1218
	0.1536	0.0354	0.2243	0.0513	0.1536	0.0354				0.0354	0.2243	0.0513		0.0354
	0.1359	0.0313	0.1988	0.0503	0.1359	0.0313			0.1359		0.1988	0.0503		0.0313
	0.1663	0.0384	0.2427	0.0524	0.1663	0.0384			0.1663	0.0384		0.0524		0.0384
	0.0874	0.0330	0.2378	0.0816	0.0874	0.0330			0.0874	0.0330	0.2378	0.0816
	0.0828	0.0312	0.2254	0.0794	0.0828	0.0312		0.0794	0.0828		0.2254	0.0794
	0.1332	0.0343	0.2877	0.0184	0.1332	0.0343	0.2877	0.0184				0.0184		0.0343
0.0798		0.0311	0.2263	0.0798	0.0832	0.0311		0.0798	0.0832		0.2263	0.0798
	0.1855	0.0302	0.1302	0.0408	0.1855			0.0408	0.1855			0.0408		0.0302	0.1302
	0.1797	0.0251		0.0504	0.1797	0.0251	0.3889	0.0504		0.0251		0.0504		0.0251
	0.0718	0.0276	0.2146	0.0673		0.0276	0.2146	0.0673		0.0276	0.2146	0.0673
0.0491	0.0728	0.0352	0.2201	0.0491		0.0352	0.2201	0.0491			0.2201	0.0491
0.0522	0.0930	0.0450	0.2815	0.0522		0.0450	0.2815	0.0522		0.0450		0.0522
0.0204	0.1639	0.0417	0.2237	0.0204		0.0417	0.2237	0.0204				0.0204			0.2237
0.0850	0.1031	0.0428	0.1712	0.0850		0.0428		0.0850		0.0428	0.1712				0.1712
	0.1802		0.1276	0.0158	0.1802	0.0224					0.1276	0.0158	0.1802	0.0224	0.1276
	0.1744		0.1673	0.0364	0.1744	0.0255				0.0255	0.1673	0.0364		0.0255	0.1673
	0.1384		0.1250	0.0323	0.1384	0.0196			0.1384		0.1250		0.1384	0.0196	0.1250
	0.1498		0.1442	0.0372	0.1498	0.0219			0.1498		0.1442	0.0372		0.0219	0.1442
	0.1331		0.1955	0.0670	0.1331	0.0252			0.1331	0.0252	0.1955	0.0670		0.0252
	0.2066		0.1458	0.0124	0.2066	0.0257		0.0124				0.0124	0.2066	0.0257	0.1458
	0.1530		0.1368	0.0309	0.1530	0.0216		0.0309	0.1530			0.0309	0.1530		0.1368
	0.1196		0.1636	0.0576	0.1196	0.0217		0.0576	0.1196		0.1636	0.0576	0.1196
0.0582		0.0354	0.2547	0.0582	0.1745	0.0354				0.0354	0.2547	0.0582		0.0354
	0.0794		0.2139	0.0957	0.0794	0.0235		0.0957	0.0794	0.0235	0.2139	0.0957
	0.1892	0.0214		0.0157	0.1892	0.0214	0.2552	0.0157				0.0157		0.0214	0.2552
	0.1840	0.0205		0.0357	0.1840	0.0205				0.0205	0.1651		0.1840	0.0205	0.1651
	0.1569	0.0208		0.0649		0.0208	0.2146	0.0649	0.1569	0.0208		0.0649			0.2146
	0.1272	0.0177		0.0471	0.1272	0.0177	0.2756	0.0471			0.2756	0.0471		0.0177
	0.1324	0.0177		0.0640		0.0177	0.1876	0.0640	0.1324		0.1876	0.0640	0.1324
0.0476	0.1537	0.0363	0.1237	0.0476		0.0363			0.1537		0.1237		0.1537		0.1237
0.0759	0.0757	0.0377	0.2161	0.0759	0.0757	0.0377		0.0759	0.0757		0.2161			0.0377
0.0395	0.1495	0.0395	0.2123	0.0395		0.0395	0.2123	0.0395		0.0395		0.0395	0.1495
0.0530		0.0221	0.2130	0.0530	0.0524	0.0221	0.2130	0.0530	0.0524		0.2130	0.0530
0.0178	0.1289	0.0383	0.2782	0.0178	0.1289	0.0383	0.2782	0.0178				0.0178		0.0383
0.0773	0.0793	0.0394	0.2260	0.0773	0.0793	0.0394		0.0773		0.0394	0.2260			0.0394
0.0142		0.0254	0.2317	0.0142	0.1717	0.0254	0.2317	0.0142				0.0142		0.0254	0.2317
0.0174	0.2052	0.0403	0.1940	0.0174	0.2052	0.0403		0.0174				0.0174	0.2052	0.0403
0.0381		0.0236	0.2243	0.0381	0.1036	0.0236	0.2243	0.0381			0.2243	0.0381		0.0236
0.0421	0.1419	0.0374	0.1940	0.0421	0.1419	0.0374			0.1419	0.0374		0.0421	0.1419
0.0384		0.0308	0.2938	0.0384	0.1359	0.0308	0.2938	0.0384		0.0308		0.0384		0.0308
0.0469	0.1271	0.0353	0.1860	0.0469	0.1271	0.0353			0.1271		0.1860	0.0469		0.0353
0.0723	0.0754	0.0362	0.2061	0.0723	0.0754	0.0362		0.0723	0.0754		0.2061	0.0723
0.0604		0.0278	0.1927	0.0604	0.1449	0.0278		0.0604	0.1449	0.0278		0.0604			0.1927
0.0213	0.1690	0.0333	0.1603	0.0213	0.1690	0.0333			0.1690			0.0213	0.1690	0.0333
0.0201		0.0214	0.1405	0.0201	0.1982	0.0214			0.1982			0.0201	0.1982	0.0214	0.1405
0.0181	0.1766	0.0275	0.0922	0.0181	0.1766				0.1766			0.0181	0.1766	0.0275	0.0922
0.0215	0.1700	0.0337	0.1623	0.0215	0.1700	0.0337			0.1700			0.0215		0.0337	0.1623
0.0476	0.1422	0.0394	0.2077	0.0476	0.1422	0.0394				0.0394	0.2077	0.0476		0.0394
0.0422	0.1344	0.0356	0.1850	0.0422	0.1344	0.0356				0.0356	0.1850		0.1344	0.0356
0.0398	0.1305	0.0339	0.1746	0.0398	0.1305	0.0339				0.0339	0.1746			0.0339	0.1746
0.0410		0.0233	0.1590	0.0410	0.1651	0.0233			0.1651		0.1590	0.0410		0.0233	0.1590
0.0388	0.1765	0.0340	0.1236	0.0388	0.1765			0.0388	0.1765			0.0388		0.0340	0.1236
0.0211	0.1717	0.0340	0.1638	0.0211	0.1717	0.0340					0.1638	0.0211		0.0340	0.1638
0.0688	0.1495	0.0393	0.1538	0.0688			0.1538	0.0688	0.1495	0.0393		0.0688		0.0393
0.0692		0.0286	0.2018	0.0692	0.1373	0.0286			0.1373	0.0286	0.2018	0.0692		0.0286
0.0392	0.1229	0.0346	0.2026	0.0392	0.1229		0.2026	0.0392	0.1229			0.0392		0.0346
0.0630	0.0735	0.0359	0.2277	0.0630	0.0735		0.2277	0.0630	0.0735	0.0359		0.0630
0.0410		0.0271	0.1854	0.0410	0.1943	0.0271			0.1943	0.0271		0.0410	0.1943	0.0271
0.0143	0.1688	0.0336	0.1793	0.0143	0.1688		0.1793	0.0143				0.0143		0.0336	0.1793
	0.1379	0.0283	0.1316			0.0283	0.1316	0.0845	0.1379	0.0283	0.1316			0.0283	0.1316
0.0346		0.0238	0.1599	0.0346	0.1779	0.0238				0.0238	0.1599		0.1779	0.0238	0.1599
			0.0968			0.0137	0.0968	0.0676	0.2184	0.0137	0.0968	0.0676	0.2184	0.0137	0.0968
			0.1307		0.1301	0.0113	0.1307	0.0528	0.1301	0.0113	0.1307		0.1301	0.0113	0.1307
		0.0074		0.0788	0.1157	0.0074	0.2513	0.0788	0.1157	0.0074	0.2513	0.0788		0.0074
		0.0067		0.0411	0.1271	0.0067	0.1606	0.0411	0.1271		0.1606	0.0411	0.1271		0.1606
		0.0088		0.0529	0.1680	0.0088	0.2350	0.0529		0.0088	0.2350	0.0529	0.1680	0.0088
		0.0085		0.0493	0.1608	0.0085	0.2192	0.0493		0.0085	0.2192	0.0493		0.0085	0.2192
		0.0089		0.0476	0.1869	0.0089		0.0476	0.1869		0.1349	0.0476	0.1869	0.0089	0.1349
	0.1171	0.0243	0.1260		0.1171		0.1260	0.0717	0.1171	0.0243	0.1260			0.0243	0.1260
		0.0093		0.0481	0.1951	0.0093			0.1951	0.0093	0.1406	0.0481	0.1951	0.0093	0.1406
		0.0087		0.0412	0.1837		0.1496	0.0412	0.1837	0.0087		0.0412	0.1837	0.0087	0.1496
	0.1265	0.0261	0.1284	0.0775			0.1284	0.0775	0.1265	0.0261	0.1284			0.0261	0.1284
	0.0524	0.0222	0.2131	0.0530	0.0524	0.0222	0.2131	0.0530	0.0524		0.2131	0.0530
	0.1105	0.0282	0.2389	0.0353	0.1105	0.0282	0.2389	0.0353	0.1105			0.0353		0.0282
			0.1361	0.0602		0.0126	0.1361	0.0602	0.1486	0.0126	0.1361		0.1486	0.0126	0.1361
			0.1509	0.0665		0.0135	0.1509	0.0665	0.1561	0.0135	0.1509	0.0665		0.0135	0.1509
	0.1220	0.0312	0.2638	0.0345	0.1220	0.0312	0.2638	0.0345		0.0312		0.0345		0.0312
		0.0124		0.0549		0.0124	0.1751	0.0549		0.0124	0.1751	0.0549	0.2604	0.0124	0.1751
	0.0637	0.0241	0.1892	0.0775		0.0241	0.1892	0.0775	0.0637	0.0241	0.1892	0.0775
			0.1283	0.0496	0.1221		0.1283	0.0496	0.1221	0.0108	0.1283		0.1221	0.0108	0.1283
			0.1401	0.0542	0.1270		0.1401	0.0542	0.1270	0.0115	0.1401	0.0542		0.0115	0.1401
	0.1595	0.0278	0.1713	0.0279	0.1595		0.1713	0.0279		0.0278		0.0279		0.0278	0.1713
	0.1399	0.0244	0.1508	0.0300	0.1399		0.1508	0.0300	0.1399			0.0300	0.1399	0.0244
	0.1282	0.0283	0.1826	0.0551		0.0283	0.1826	0.0551	0.1282	0.0283		0.0551	0.1282
	0.1507		0.0967	0.0606			0.0967	0.0606	0.1507	0.0199	0.0967		0.1507	0.0199	0.0967
			0.1706	0.0535	0.0879	0.0116	0.1706	0.0535	0.0879	0.0116	0.1706			0.0116	0.1706
	0.1878	0.0291	0.1047	0.0554		0.0291		0.0554	0.1878	0.0291			0.1878	0.0291	0.1047
	0.2112		0.0480				0.0480	0.0646	0.2112	0.0227	0.0480	0.0646	0.2112	0.0227	0.0480
	0.1501	0.0248	0.1352	0.0300	0.1501	0.0248			0.1501	0.0248			0.1501	0.0248	0.1352
	0.1271	0.0292	0.1869	0.0640	0.1271	0.0292			0.1271	0.0292	0.1869	0.0640		0.0292
	0.1390		0.1068		0.1390		0.1068	0.0589	0.1390	0.0191	0.1068	0.0589		0.0191	0.1068
	0.0965	0.0246	0.2089	0.0355	0.0965	0.0246	0.2089	0.0355			0.2089	0.0355		0.0246
	0.1965	0.0336	0.1848	0.0343		0.0336	0.1848	0.0343		0.0336		0.0343	0.1965	0.0336
	0.1599		0.1085	0.0677			0.1085	0.0677	0.1599	0.0216	0.1085	0.0677		0.0216	0.1085
	0.1728		0.1096			0.0232	0.1096	0.0731	0.1728	0.0232	0.1096	0.0731		0.0232	0.1096
		0.0153	0.1573	0.0616	0.1009		0.1573	0.0616	0.1009	0.0153	0.1573			0.0153	0.1573
0.0153		0.0266	0.1753	0.0153	0.2486	0.0266				0.0266		0.0153	0.2486	0.0266	0.1753
	0.1121		0.1552	0.0685	0.1121	0.0203		0.0685	0.1121	0.0203	0.1552			0.0203	0.1552
		0.0164	0.1626		0.1088	0.0164	0.1626	0.0664	0.1088	0.0164	0.1626			0.0164	0.1626
0.0336		0.0224	0.1691	0.0336	0.1568		0.1691	0.0336	0.1568			0.0336		0.0224	0.1691
0.0338		0.0210	0.1077	0.0338	0.2025			0.0338	0.2025			0.0338	0.2025	0.0210	0.1077
	0.1206	0.0159		0.0709		0.0159	0.1662	0.0709	0.1206	0.0159	0.1662	0.0709			0.1662
		0.0186	0.1155			0.0186	0.1155	0.0776	0.1930	0.0186	0.1155		0.1930	0.0186	0.1155
		0.0172	0.1135	0.0709			0.1135	0.0709	0.1764	0.0172	0.1135		0.1764	0.0172	0.1135
	0.1587	0.0161		0.0260	0.1587		0.1276	0.0260	0.1587			0.0260	0.1587	0.0161	0.1276
0.0682		0.0310	0.2275	0.0682		0.0310	0.2275	0.0682	0.1484	0.0310		0.0682		0.0310
0.0564		0.0262	0.1867	0.0564		0.0262	0.1867	0.0564	0.1357	0.0262		0.0564			0.1867
0.0552		0.0247	0.1762	0.0552		0.0247	0.1762	0.0552		0.0247	0.1762	0.0552			0.1762
0.0428		0.0339	0.2310	0.0428		0.0339	0.2310	0.0428		0.0339		0.0428		0.0339	0.2310
	0.1613		0.0969			0.0212	0.0969	0.0649	0.1613	0.0212	0.0969		0.1613	0.0212	0.0969
0.0614		0.0256	0.1112	0.0614		0.0256			0.2028	0.0256	0.1112	0.0614	0.2028		0.1112
0.0353		0.0240	0.1578	0.0353		0.0240	0.1578	0.0353			0.1578	0.0353	0.1799		0.1578
	0.1765	0.0199		0.0298	0.1765	0.0199	0.2391	0.0298		0.0199		0.0298		0.0199	0.2391
	0.0667	0.0284	0.2719	0.0570	0.0667	0.0284	0.2719	0.0570	0.0667	0.0284		0.0570
		0.0207	0.1325			0.0207	0.1325	0.0886	0.2097	0.0207	0.1325	0.0886		0.0207	0.1325
	0.2179	0.0327	0.0708				0.0708	0.0915	0.2179	0.0327	0.0708	0.0915		0.0327	0.0708
	0.1974	0.0288	0.0607				0.0607	0.0787	0.1974	0.0288	0.0607		0.1974	0.0288	0.0607
		0.0189	0.1285	0.0800			0.1285	0.0800	0.1891	0.0189	0.1285	0.0800		0.0189	0.1285
	0.1051		0.1509	0.0642		0.0192	0.1509	0.0642	0.1051	0.0192	0.1509			0.0192	0.1509
	0.1408	0.0195		0.0647	0.1408	0.0195	0.3052	0.0647	0.1408	0.0195		0.0647		0.0195
0.0820		0.0255	0.1360	0.0820			0.1360	0.0820	0.1338	0.0255	0.1360			0.0255	0.1360
		0.0192	0.0609				0.0609	0.0817	0.2677	0.0192	0.0609	0.0817	0.2677	0.0192	0.0609
	0.0925		0.1439	0.0564	0.0925		0.1439	0.0564	0.0925	0.0171	0.1439			0.0171	0.1439
		0.0174	0.1677	0.0713		0.0174	0.1677	0.0713	0.1168	0.0174	0.1677			0.0174	0.1677
	0.1263		0.1162	0.0513		0.0179	0.1162	0.0513	0.1263	0.0179	0.1162		0.1263	0.0179	0.1162
	0.1316		0.1277	0.0562		0.0191	0.1277	0.0562	0.1316	0.0191	0.1277	0.0562		0.0191	0.1277
	0.1076		0.1127	0.0438	0.1076		0.1127	0.0438	0.1076	0.0156	0.1127		0.1076	0.0156	0.1127
	0.1114		0.1225	0.0476	0.1114		0.1225	0.0476	0.1114	0.0165	0.1225	0.0476		0.0165	0.1225
	0.1646		0.0786	0.0511			0.0786	0.0511	0.1646	0.0191	0.0786	0.0511	0.1646	0.0191	0.0786
0.0495	0.1023	0.0276	0.1467	0.0495		0.0276	0.1467	0.0495	0.1023		0.1467	0.0495	0.1023
0.0498	0.1599	0.0313	0.1137	0.0498	0.1599			0.0498	0.1599	0.0313		0.0498		0.0313	0.1137
			0.1114	0.0427	0.1353		0.1114	0.0427	0.1353	0.0102	0.1114	0.0427	0.1353	0.0102	0.1114
0.0337	0.0921	0.0278	0.1991	0.0337	0.0921	0.0278	0.1991	0.0337			0.1991	0.0337		0.0278
0.0523	0.1084	0.0291	0.1495	0.0523	0.1084	0.0291		0.0523	0.1084		0.1495	0.0523	0.1084
		0.0150	0.1403		0.1328	0.0150	0.1403	0.0567	0.1328	0.0150	0.1403	0.0567		0.0150	0.1403
0.0540	0.1098	0.0299	0.1545	0.0540	0.1098	0.0299		0.0540	0.1098		0.1545		0.1098	0.0299
0.0287	0.1455	0.0280	0.1312	0.0287	0.1455	0.0280		0.0287			0.1312		0.1455	0.0280	0.1312
0.0116	0.1946	0.0313	0.1378	0.0116	0.1946	0.0313		0.0116				0.0116	0.1946	0.0313	0.1378
		0.0159	0.0941	0.0610			0.0941	0.0610	0.1966	0.0159	0.0941	0.0610	0.1966	0.0159	0.0941
0.0526	0.1114	0.0299	0.1535	0.0526	0.1114	0.0299			0.1114	0.0299	0.1535	0.0526	0.1114
0.0587	0.1165	0.0328	0.1714	0.0587	0.1165	0.0328			0.1165	0.0328	0.1714	0.0587		0.0328
0.0335	0.1570	0.0316	0.1511	0.0335	0.1570	0.0316			0.1570	0.0316		0.0335		0.0316	0.1511
		0.0156	0.1328	0.0587		0.0156	0.1328	0.0587	0.1446	0.0156	0.1328		0.1446	0.0156	0.1328
0.0339	0.1377	0.0277	0.1322	0.0339	0.1377	0.0277			0.1377		0.1322	0.0339	0.1377	0.0277
0.0342	0.1381	0.0279	0.1333	0.0342	0.1381	0.0279			0.1381		0.1333	0.0342		0.0279	0.1333
		0.0168	0.1469	0.0646		0.0168	0.1469	0.0646	0.1516	0.0168	0.1469	0.0646		0.0168	0.1469
0.0300	0.1288	0.0249	0.1167	0.0300	0.1288	0.0249			0.1288		0.1167		0.1288	0.0249	0.1167
0.0333	0.1582	0.0318	0.1522	0.0333	0.1582	0.0318				0.0318	0.1522	0.0333		0.0318	0.1522
		0.0133	0.1257	0.0488	0.1199		0.1257	0.0488	0.1199	0.0133	0.1257		0.1199	0.0133	0.1257
		0.0142	0.1372	0.0532	0.1245		0.1372	0.0532	0.1245	0.0142	0.1372	0.0532		0.0142	0.1372
		0.0142	0.1667	0.0523	0.0859	0.0142	0.1667	0.0523	0.0859	0.0142	0.1667			0.0142	0.1667
		0.0065		0.0488	0.1226	0.0065	0.1555	0.0488	0.1226	0.0065	0.1555	0.0488	0.1226		0.1555
0.0285	0.1336	0.0272	0.1436	0.0285	0.1336		0.1436	0.0285	0.1336			0.0285		0.0272	0.1436
0.0269	0.1533	0.0310	0.1642	0.0269	0.1533		0.1642	0.0269		0.0310		0.0269		0.0310	0.1642
0.0295		0.0219	0.1421	0.0295	0.1988	0.0219				0.0219	0.1421	0.0295	0.1988	0.0219	0.1421
0.0275	0.1655	0.0261	0.0878	0.0275	0.1655			0.0275	0.1655			0.0275	0.1655	0.0261	0.0878
	0.1502			0.0473	0.1502	0.0126		0.0473	0.1502	0.0126	0.1097	0.0473	0.1502	0.0126	0.1097
			0.1511	0.0474	0.1101	0.0111	0.1511	0.0474	0.1101	0.0111	0.1511	0.0474		0.0111	0.1511
			0.1399	0.0439	0.1071	0.0105	0.1399	0.0439	0.1071	0.0105	0.1399		0.1071	0.0105	0.1399
	0.1737		0.0777			0.0200	0.0777	0.0539	0.1737	0.0200	0.0777	0.0539	0.1737	0.0200	0.0777
0.0538	0.1708	0.0324	0.0984	0.0538		0.0324			0.1708	0.0324	0.0984	0.0538	0.1708	0.0324
	0.1307		0.1279	0.0558	0.1307	0.0190		0.0558	0.1307	0.0190	0.1279	0.0558		0.0190	0.1279
	0.1306		0.1272	0.0555	0.1306	0.0190		0.0555	0.1306	0.0190	0.1272	0.0555	0.1306	0.0190
0.0707	0.1154	0.0302	0.1167	0.0707			0.1167	0.0707	0.1154	0.0302	0.1167			0.0302	0.1167
	0.1462	0.0229	0.0937	0.0589			0.0937	0.0589	0.1462	0.0229	0.0937		0.1462	0.0229	0.0937
0.0658		0.0220	0.1493	0.0658	0.1114	0.0220		0.0658	0.1114	0.0220	0.1493	0.0658			0.1493
	0.1426	0.0235	0.1268	0.0405		0.0235	0.1268	0.0405	0.1426	0.0235		0.0405	0.1426		0.1268
	0.1016	0.0223	0.1459	0.0620		0.0223	0.1459	0.0620	0.1016	0.0223	0.1459			0.0223	0.1459
	0.1301	0.0227	0.1413	0.0393	0.1301		0.1413	0.0393	0.1301	0.0227		0.0393		0.0227	0.1413
0.0459		0.0221	0.1465	0.0459	0.1603	0.0221		0.0459	0.1603	0.0221			0.1603	0.0221	0.1465
	0.0902	0.0200	0.1399	0.0550	0.0902		0.1399	0.0550	0.0902	0.0200	0.1399			0.0200	0.1399
0.0302		0.0218	0.1960	0.0302	0.1406	0.0218	0.1960	0.0302	0.1406			0.0302	0.1406	0.0218
	0.1436	0.0206	0.1034	0.0270	0.1436	0.0206			0.1436		0.1034	0.0270	0.1436	0.0206	0.1034
	0.1530	0.0262	0.1483	0.0465	0.1530	0.0262		0.0465	0.1530	0.0262		0.0465		0.0262	0.1483
	0.1367	0.0251	0.1854	0.0233	0.1367	0.0251	0.1854	0.0233		0.0251		0.0233		0.0251	0.1854
	0.0906	0.0230	0.1963	0.0460	0.0906	0.0230	0.1963	0.0460		0.0230	0.1963	0.0460		0.0230
0.0478		0.0205	0.1904	0.0478	0.0879	0.0205	0.1904	0.0478	0.0879		0.1904	0.0478		0.0205
0.0267		0.0238	0.2135	0.0267	0.1574	0.0238	0.2135	0.0267		0.0238		0.0267		0.0238	0.2135
0.0652		0.0215	0.1039	0.0652			0.1039	0.0652	0.1620	0.0215	0.1039		0.1620	0.0215	0.1039
	0.1548	0.0249	0.1047	0.0656			0.1047	0.0656	0.1548	0.0249	0.1047	0.0656		0.0249	0.1047
	0.1480	0.0168		0.0446	0.1480	0.0168	0.2071	0.0446	0.1480	0.0168		0.0446	0.1480	0.0168
	0.0796		0.1543	0.0484	0.0796	0.0157	0.1543	0.0484	0.0796	0.0157	0.1543			0.0157	0.1543
0.0572		0.0193	0.1457	0.0572	0.0938		0.1457	0.0572	0.0938	0.0193	0.1457			0.0193	0.1457
	0.1217	0.0138		0.0435	0.1217	0.0138	0.1707	0.0435	0.1217		0.1707	0.0435	0.1217	0.0138
0.0728		0.0236	0.1165	0.0728			0.1165	0.0728	0.1719	0.0236	0.1165	0.0728		0.0236	0.1165
	0.1553	0.0242	0.0937			0.0242	0.0937	0.0625	0.1553	0.0242	0.0937		0.1553	0.0242	0.0937
	0.1657	0.0266	0.1055			0.0266	0.1055	0.0702	0.1657	0.0266	0.1055	0.0702		0.0266	0.1055
0.0497	0.1630	0.0302	0.0904	0.0497		0.0302			0.1630	0.0302	0.0904	0.0497	0.1630		0.0904
0.0509		0.0221	0.1486	0.0509	0.1539	0.0221			0.1539	0.0221	0.1486	0.0509	0.1539	0.0221
0.0650		0.0216	0.1530	0.0650		0.0216	0.1530	0.0650	0.1065	0.0216	0.1530			0.0216	0.1530
0.0373		0.0197	0.1729	0.0373	0.1267	0.0197	0.1729	0.0373	0.1267	0.0197		0.0373		0.0197	0.1729
0.0391		0.0175	0.1540	0.0391	0.1097	0.0175	0.1540	0.0391	0.1097		0.1540	0.0391	0.1097	0.0175
0.0372		0.0168	0.1466	0.0372	0.1072	0.0168	0.1466	0.0372	0.1072		0.1466	0.0372		0.0168	0.1466
		0.0133	0.1480	0.0464	0.1078	0.0133	0.1480	0.0464	0.1078	0.0133	0.1480	0.0464		0.0133	0.1480
		0.0126	0.1372	0.0430	0.1049	0.0126	0.1372	0.0430	0.1049	0.0126	0.1372		0.1049	0.0126	0.1372
0.0248	0.1519	0.0249	0.1092	0.0248	0.1519	0.0249			0.1519	0.0249		0.0248	0.1519	0.0249	0.1092
0.0225	0.1315	0.0278	0.1786	0.0225	0.1315	0.0278	0.1786	0.0225		0.0278		0.0225		0.0278	0.1786
0.0500		0.0176	0.1284	0.0500	0.1169		0.1284	0.0500	0.1169	0.0176	0.1284	0.0500		0.0176	0.1284
		0.0123	0.1094	0.0421	0.1331		0.1094	0.0421	0.1331	0.0123	0.1094	0.0421	0.1331	0.0123	0.1094
0.0460		0.0164	0.1183	0.0460	0.1131		0.1183	0.0460	0.1131	0.0164	0.1183		0.1131	0.0164	0.1183
0.0590		0.0204	0.1353	0.0590	0.1382	0.0204		0.0590	0.1382	0.0204	0.1353	0.0590		0.0204	0.1353
	0.1016	0.0189	0.1428	0.0361	0.1016	0.0189	0.1428	0.0361	0.1016		0.1428	0.0361	0.1016	0.0189
	0.0775	0.0181	0.1503	0.0471	0.0775	0.0181	0.1503	0.0471	0.0775	0.0181	0.1503			0.0181	0.1503
0.0594		0.0205	0.1352	0.0594		0.0205	0.1352	0.0594	0.1393	0.0205	0.1352	0.0594		0.0205	0.1352
0.0567		0.0196	0.0872	0.0567			0.0872	0.0567	0.1826	0.0196	0.0872	0.0567	0.1826	0.0196	0.0872
0.0544		0.0191	0.1232	0.0544		0.0191	0.1232	0.0544	0.1339	0.0191	0.1232		0.1339	0.0191	0.1232
		0.0066		0.0443	0.1388	0.0066	0.1414	0.0443	0.1388	0.0066	0.1414	0.0443	0.1388	0.0066	0.1414
		0.0147	0.1137	0.0520		0.0147	0.1137	0.0520	0.1653	0.0147	0.1137	0.0520	0.1653	0.0147	0.1137
	0.1147	0.0210	0.1567	0.0339	0.1147	0.0210	0.1567	0.0339	0.1147	0.0210		0.0339		0.0210	0.1567
0.0240	0.1601	0.0263	0.1150	0.0240	0.1601	0.0263		0.0240			0.1150	0.0240	0.1601	0.0263	0.1150
0.0395		0.0207	0.1832	0.0395	0.1308	0.0207	0.1832	0.0395	0.1308	0.0207		0.0395	0.1308	0.0207
0.0385	0.1222	0.0241	0.1125	0.0385	0.1222	0.0241			0.1222	0.0241	0.1125		0.1222	0.0241	0.1125
0.0488		0.0174	0.1558	0.0488	0.0803	0.0174	0.1558	0.0488	0.0803	0.0174	0.1558			0.0174	0.1558
0.0606	0.1430	0.0284	0.0966	0.0606			0.0966	0.0606	0.1430	0.0284	0.0966	0.0606		0.0284	0.0966
0.0582	0.0460	0.0243	0.1855	0.0582	0.0460	0.0243	0.1855	0.0582	0.0460	0.0243	0.1855	0.0582
0.0572	0.0937	0.0256	0.1347	0.0572		0.0256	0.1347	0.0572	0.0937	0.0256	0.1347			0.0256	0.1347
0.0385	0.1213	0.0237	0.1087	0.0385		0.0237	0.1087	0.0385	0.1213		0.1087	0.0385	0.1213		0.1087
0.0549	0.1362	0.0262	0.0871	0.0549			0.0871	0.0549	0.1362	0.0262	0.0871		0.1362	0.0262	0.0871
	0.1223		0.0969		0.1223	0.0154	0.0969	0.0387	0.1223	0.0154	0.0969	0.0387	0.1223	0.0154	0.0969
	0.1601	0.0216	0.0764	0.0498			0.0764	0.0498	0.1601	0.0216	0.0764	0.0498	0.1601	0.0216	0.0764
	0.1225	0.0204	0.1129	0.0498		0.0204	0.1129	0.0498	0.1225	0.0204	0.1129		0.1225	0.0204	0.1129
	0.1274	0.0218	0.1238	0.0544		0.0218	0.1238	0.0544	0.1274	0.0218	0.1238	0.0544		0.0218	0.1238
	0.1163	0.0131		0.0514	0.1163	0.0131	0.1639	0.0514	0.1163	0.0131	0.1639	0.0514	0.1163	0.0131
	0.1413		0.0975	0.0445		0.0175	0.0975	0.0445	0.1413	0.0175	0.0975	0.0445	0.1413	0.0175	0.0975
	0.1088	0.0189	0.1193	0.0465	0.1088		0.1193	0.0465	0.1088	0.0189	0.1193	0.0465		0.0189	0.1193
0.0551	0.0930	0.0248	0.1297	0.0551		0.0248	0.1297	0.0551	0.0930	0.0248	0.1297	0.0551			0.1297
	0.1255	0.0191	0.1266	0.0199	0.1255	0.0191	0.1266	0.0199			0.1266	0.0199	0.1255	0.0191	0.1266
	0.0975		0.1339	0.0420	0.0975	0.0154	0.1339	0.0420	0.0975	0.0154	0.1339	0.0420		0.0154	0.1339
	0.0994	0.0182	0.1360	0.0344	0.0994	0.0182	0.1360	0.0344	0.0994		0.1360	0.0344		0.0182	0.1360
	0.1178		0.0967	0.0373	0.1178		0.0967	0.0373	0.1178	0.0149	0.0967	0.0373	0.1178	0.0149	0.0967
	0.0951		0.1244	0.0390	0.0951	0.0146	0.1244	0.0390	0.0951	0.0146	0.1244		0.0951	0.0146	0.1244
0.0221	0.1354	0.0225	0.1084	0.0221	0.1354		0.1084	0.0221	0.1354			0.0221	0.1354	0.0225	0.1084
0.0443	0.0963	0.0294	0.2082	0.0443	0.0963	0.0294	0.2082	0.0443	0.0963	0.0294		0.0443		0.0294
0.0515	0.0845	0.0232	0.1306	0.0515	0.0845		0.1306	0.0515	0.0845	0.0232	0.1306			0.0232	0.1306
			0.1231	0.0386	0.1206	0.0100	0.1231	0.0386	0.1206	0.0100	0.1231	0.0386	0.1206	0.0100	0.1231
	0.1058		0.1082	0.0339	0.1058	0.0142	0.1082	0.0339	0.1058	0.0142	0.1082	0.0339	0.1058	0.0142	0.1082
0.0467	0.1147	0.0230	0.1059	0.0467		0.0230	0.1059	0.0467	0.1147	0.0230	0.1059		0.1147	0.0230	0.1059
0.0504	0.1178	0.0245	0.1157	0.0504	0.1178	0.0245		0.0504	0.1178	0.0245	0.1157	0.0504		0.0245	0.1157
0.0401		0.0150	0.1038	0.0401	0.1265		0.1038	0.0401	0.1265	0.0150	0.1038	0.0401	0.1265	0.0150	0.1038
	0.1186	0.0119		0.0380	0.1186	0.0119	0.1212	0.0380	0.1186	0.0119	0.1212	0.0380	0.1186	0.0119	0.1212
0.0340	0.1069	0.0234	0.1500	0.0340	0.1069	0.0234	0.1500	0.0340		0.0234	0.1500	0.0340	0.1069	0.0234
0.0486		0.0178	0.1064	0.0486		0.0178	0.1064	0.0486	0.1543	0.0178	0.1064	0.0486	0.1543	0.0178	0.1064
0.0441	0.1029	0.0216	0.1126	0.0441	0.1029		0.1126	0.0441	0.1029	0.0216	0.1126	0.0441		0.0216	0.1126
0.0323	0.1094	0.0235	0.1495	0.0323	0.1094	0.0235	0.1495	0.0323	0.1094	0.0235		0.0323		0.0235	0.1495
0.0299		0.0165	0.1366	0.0299	0.1348	0.0165	0.1366	0.0299	0.1348	0.0165		0.0299	0.1348	0.0165	0.1366
0.0407		0.0153	0.1298	0.0407	0.0992	0.0153	0.1298	0.0407	0.0992	0.0153	0.1298		0.0992	0.0153	0.1298
0.0437		0.0162	0.1394	0.0437	0.1014	0.0162	0.1394	0.0437	0.1014	0.0162	0.1394	0.0437		0.0162	0.1394
		0.0118	0.1209	0.0379	0.1184	0.0118	0.1209	0.0379	0.1184	0.0118	0.1209	0.0379	0.1184	0.0118	0.1209
0.0443	0.0729	0.0208	0.1413	0.0443	0.0729	0.0208	0.1413	0.0443	0.0729	0.0208	0.1413			0.0208	0.1413
0.0507	0.1185	0.0246	0.1155	0.0507		0.0246	0.1155	0.0507	0.1185	0.0246	0.1155	0.0507		0.0246	0.1155
	0.1154	0.0168	0.0946	0.0366	0.1154		0.0946	0.0366	0.1154	0.0168	0.0946	0.0366	0.1154	0.0168	0.0946
	0.1373	0.0195	0.0950	0.0433		0.0195	0.0950	0.0433	0.1373	0.0195	0.0950	0.0433	0.1373	0.0195	0.0950
	0.1074	0.0164	0.1093	0.0279	0.1074	0.0164	0.1093	0.0279	0.1074		0.1093	0.0279	0.1074	0.0164	0.1093
0.0407	0.1000	0.0203	0.1042	0.0407	0.1000		0.1042	0.0407	0.1000	0.0203	0.1042		0.1000	0.0203	0.1042
	0.0929	0.0165	0.1216	0.0381	0.0929	0.0165	0.1216	0.0381	0.0929	0.0165	0.1216		0.0929	0.0165	0.1216
0.0470	0.1507	0.0243	0.0717	0.0470			0.0717	0.0470	0.1507	0.0243	0.0717	0.0470	0.1507	0.0243	0.0717
	0.0950	0.0174	0.1306	0.0410	0.0950	0.0174	0.1306	0.0410	0.0950	0.0174	0.1306	0.0410		0.0174	0.1306
0.0297		0.0165	0.1365	0.0297	0.1347	0.0165	0.1365	0.0297		0.0165	0.1365	0.0297	0.1347	0.0165	0.1365
0.0196	0.1221	0.0211	0.1233	0.0196	0.1221	0.0211	0.1233	0.0196	0.1221			0.0196	0.1221	0.0211	0.1233
0.0363	0.0884	0.0187	0.1157	0.0363	0.0884	0.0187	0.1157	0.0363	0.0884	0.0187	0.1157		0.0884	0.0187	0.1157
0.0351	0.1104	0.0189	0.0904	0.0351	0.1104		0.0904	0.0351	0.1104	0.0189	0.0904	0.0351	0.1104	0.0189	0.0904
0.0256	0.1156	0.0202	0.1174	0.0256	0.1156	0.0202	0.1174	0.0256		0.0202	0.1174	0.0256	0.1156	0.0202	0.1174
	0.1034	0.0157	0.1059	0.0332	0.1034	0.0157	0.1059	0.0332	0.1034	0.0157	0.1059	0.0332	0.1034	0.0157	0.1059
0.0361		0.0141	0.1152	0.0361	0.1126	0.0141	0.1152	0.0361	0.1126	0.0141	0.1152	0.0361	0.1126	0.0141	0.1152
0.0389	0.0901	0.0197	0.1239	0.0389	0.0901	0.0197	0.1239	0.0389	0.0901	0.0197	0.1239	0.0389		0.0197	0.1239
0.0410	0.1297	0.0219	0.0899	0.0410		0.0219	0.0899	0.0410	0.1297	0.0219	0.0899	0.0410	0.1297	0.0219	0.0899
0.0269	0.1037	0.0182	0.1057	0.0269	0.1037	0.0182	0.1057	0.0269	0.1037		0.1057	0.0269	0.1037	0.0182	0.1057
0.0318	0.0990	0.0176	0.1015	0.0318	0.0990	0.0176	0.1015	0.0318	0.0990	0.0176	0.1015	0.0318	0.0990	0.0176	0.1015

## Sheet: Droplets (node fractions)
Individual droplets (node fractions)
AA	AC	AU	AG	CA	CC	CU	CG	UA	UC	UU	UG	GA	GC	GU	GG
															1.0000
															1.0000
															1.0000
															1.0000
															1.0000
															1.0000
															1.0000
															1.0000
															1.0000
													1.0000
													1.0000
													1.0000
													1.0000
													1.0000
													1.0000
													1.0000
													1.0000
													1.0000
													1.0000
													1.0000
													1.0000
													1.0000
													1.0000
													1.0000
													1.0000
													1.0000
													1.0000
													1.0000
													1.0000
													1.0000
													1.0000
													1.0000
													1.0000
													1.0000
													1.0000
													1.0000
													1.0000
													1.0000
													1.0000
													1.0000
													1.0000
													1.0000
													1.0000
													1.0000
													1.0000
													1.0000
													1.0000
													1.0000
													1.0000
													1.0000
													1.0000
													1.0000
													1.0000
													1.0000
													1.0000
													1.0000
													1.0000
													1.0000
													1.0000
													1.0000
													1.0000
													1.0000
													1.0000
													1.0000
													1.0000
													1.0000
													1.0000
													1.0000
													1.0000
													1.0000
													1.0000
													1.0000
													1.0000
													1.0000
													1.0000
													1.0000
													1.0000
													1.0000
													1.0000
													1.0000
													1.0000
													1.0000
													1.0000
													1.0000
													1.0000
													1.0000
									1.0000
									1.0000
									1.0000
									1.0000
			1.0000
												1.0000
												1.0000
												1.0000
												1.0000
												1.0000
												1.0000
	1.0000
						0.0469							0.9531
						0.0000							1.0000
						0.0000							1.0000
						0.0125							0.9875
						0.0095							0.9905
						0.0000							1.0000
						0.0263							0.9737
						0.0000							1.0000
						0.0220									0.9780
						0.0119									0.9881
						0.0588									0.9412
						0.0244									0.9756
						0.0000									1.0000
						0.0870									0.9130
						0.0233									0.9767
	0.3214		0.6786
	0.8857		0.1143
	0.7887		0.2113
	0.6333		0.3667
	0.7778		0.2222
	0.4000		0.6000
	0.6087		0.3913
	0.8000		0.2000
	0.2174		0.7826
	0.7391		0.2609
	0.7826		0.2174
	0.9583		0.0417
	0.9412		0.0588
	0.9565		0.0435
	0.8485		0.1515
	0.1739		0.8261
	0.9487		0.0513
	0.0606		0.9394
	0.6087		0.3913
	0.9259		0.0741
	0.4500		0.5500
	0.4783		0.5217
	0.0754		0.9246
	0.8764		0.1236
	0.1739		0.8261
	0.8462		0.1538
	0.6667		0.3333
	0.8000		0.2000
	0.9091		0.0909
	0.9000			0.1000
	1.0000			0.0000
						0.0278					0.9722
						0.0112					0.9888
						0.0168					0.9832
						0.0000					1.0000
						0.0000					1.0000
						0.0053					0.9947
						0.0000					1.0000
						0.0323					0.9677
						0.0142					0.9858
						0.0000					1.0000
						0.0370					0.9630
						0.0556					0.9444
						0.0909					0.9091
						0.0000					1.0000
						0.0000					1.0000
						0.0132					0.9868
						0.0000					1.0000
						0.0000					1.0000
						0.0312					0.9687
						0.0189					0.9811
						0.0000					1.0000
						0.0000					1.0000
						0.0135					0.9865
						0.0099					0.9901
						0.0000					1.0000
						0.0098					0.9902
						0.0000					1.0000
						0.0000					1.0000
						0.0000					1.0000
						0.0000					1.0000
						0.0000					1.0000
						0.0179					0.9821
						0.0000					1.0000
						0.0238					0.9762
						0.0000					1.0000
						0.0500					0.9500
						0.0000					1.0000
						0.0000					1.0000
						0.0172					0.9828
						0.0000					1.0000
						0.0000					1.0000
						0.0000					1.0000
						0.0000					1.0000
						0.0207					0.9793
						0.0032					0.9968
						0.0000					1.0000
						0.0370					0.9630
						0.0057					0.9943
						0.0408					0.9592
						0.0056					0.9944
						0.0417					0.9583
						0.0463					0.9537
						0.0000					1.0000
						0.0099					0.9901
						0.0000					1.0000
						0.0222					0.9778
						0.0093					0.9907
						0.0000					1.0000
						0.0099					0.9901
						0.0455					0.9545
						0.0000					1.0000
						0.0000					1.0000
						0.0000					1.0000
						0.0000					1.0000
						0.0000					1.0000
						0.0110					0.9890
						0.0259					0.9741
						0.0145					0.9855
						0.0000					1.0000
						0.0625					0.9375
						0.0134					0.9866
						0.0000					1.0000
						0.0105					0.9895
						0.0244					0.9756
						0.0000					1.0000
						0.0769					0.9231
						0.0000					1.0000
						0.0116					0.9884
						0.0000					1.0000
						0.0196					0.9804
						0.0130					0.9870
						0.0337					0.9663
						0.0091					0.9909
						0.0566					0.9434
						0.0000					1.0000
						0.0000					1.0000
						0.0159					0.9841
						0.0116					0.9884
						0.0385					0.9615
						0.1000					0.9000
						0.0000					1.0000
						0.0146					0.9854
						0.0270					0.9730
						0.0667					0.9333
						0.3171					0.6829
						0.0426					0.9574
						0.0044					0.9956
						0.0000					1.0000
						0.0309					0.9691
						0.0000					1.0000
						0.0120					0.9880
						0.0000					1.0000
						0.0149					0.9851
						0.0000					1.0000
						0.0204					0.9796
						0.0263					0.9737
						0.0000					1.0000
						0.0056					0.9944
						0.0645					0.9355
						0.0000					1.0000
						0.0000					1.0000
						0.0000					1.0000
						0.0000					1.0000
						0.0000					1.0000
						0.0370					0.9630
						0.0444					0.9556
						0.0000					1.0000
						0.0000					1.0000
						0.0133					0.9867
						0.0000					1.0000
						0.0122					0.9878
						0.0000					1.0000
						0.0128					0.9872
						0.0156					0.9844
						0.0000					1.0000
						0.0000					1.0000
						0.0000					1.0000
						0.0000					1.0000
						0.0088					0.9912
						0.0080					0.9920
						0.0000					1.0000
						0.0333					0.9667
	0.9821					0.0179
								0.1429				0.8571
								0.0182					0.9818
								0.1282					0.8718
								0.0000					1.0000
								0.0000					1.0000
								0.0075					0.9925
								0.0000					1.0000
								0.0274					0.9726
								0.0250					0.9750
								0.0000					1.0000
								0.0000					1.0000
								0.0000					1.0000
								0.0000					1.0000
								0.0057					0.9943
								0.0000					1.0000
								0.0179					0.9821
								0.1000					0.9000
								0.0000					1.0000
								0.0333					0.9667
								0.0226					0.9774
								0.0000					1.0000
								0.0435					0.9565
								0.0035					0.9965
								0.0122					0.9878
								0.0306					0.9694
								0.0132					0.9868
								0.0714					0.9286
								0.0000					1.0000
								0.0000					1.0000
								0.0000					1.0000
								0.0000					1.0000
								0.0128					0.9872
								0.0513					0.9487
								0.0000					1.0000
								0.0143					0.9857
								0.0000					1.0000
								0.0625					0.9375
								0.0000					1.0000
								0.0238					0.9762
								0.0123					0.9877
								0.0000					1.0000
								0.1304							0.8696
								0.0000							1.0000
								0.0800							0.9200
								0.0417							0.9583
								0.3704							0.6296
								0.1154							0.8846
								0.1364							0.8636
								0.0455	0.9545
								0.0698	0.9302
						0.4894				0.5106
			1.0000	0.0000
			0.9706	0.0294
			1.0000	0.0000
			0.9836	0.0164
			0.9524	0.0476
			1.0000	0.0000
			1.0000	0.0000
			0.9870	0.0130
			1.0000	0.0000
			1.0000	0.0000
			0.9697	0.0303
			0.9259	0.0741
			1.0000	0.0000
			1.0000	0.0000
		0.4762													0.5238
		0.0476													0.9524
		0.3333													0.6667
		0.0476													0.9524
		0.2703													0.7297
		0.1944													0.8056
		0.3043													0.6957
		0.0833													0.9167
		0.0870													0.9130
		0.3571													0.6429
	0.9677							0.0323
			0.9574			0.0426
			0.8333						0.1667
			0.8667							0.1333
			0.8261									0.1739
			0.9785									0.0215
			0.9167									0.0833
			0.1087										0.8913
			0.0841										0.9159
			0.0735										0.9265
			0.1308										0.8692
			0.1111										0.8889
			0.1168										0.8832
			0.7778											0.2222
			0.9643											0.0357
			0.6522											0.3478
			0.5455												0.4545
			0.5385												0.4615
			0.7619												0.2381
			0.5833												0.4167
			0.6522												0.3478
			0.5238												0.4762
	0.9643	0.0357
	0.9524	0.0476
	0.9524	0.0476
				0.7500		0.2500
				0.7241		0.2759
				0.0119									0.9881
				0.0337									0.9663
				0.0000									1.0000
				0.0645									0.9355
				0.0064									0.9936
				0.0058									0.9942
				0.0130									0.9870
				0.0111									0.9889
				0.0000									1.0000
				0.0385									0.9615
				0.0000									1.0000
				0.0000									1.0000
				0.0267									0.9733
				0.0000									1.0000
				0.0000									1.0000
				0.0000									1.0000
				0.0058									0.9942
				0.0198									0.9802
				0.1250									0.8750
				0.0455									0.9545
				0.0000									1.0000
				0.0156									0.9844
				0.0139									0.9861
				0.0000									1.0000
				0.0440									0.9560
				0.0323									0.9677
				0.0000									1.0000
				0.0000									1.0000
				0.0227									0.9773
				0.0182									0.9818
				0.0000									1.0000
				0.0000									1.0000
				0.0000									1.0000
				0.0000									1.0000
				0.0333									0.9667
				0.0000									1.0000
		0.0545											0.9455
		0.0388											0.9612
		0.0435											0.9565
		0.0471											0.9529
		0.0968											0.9032
		0.0117											0.9883
		0.0435											0.9565
		0.0301											0.9699
		0.1500											0.8500
		0.0000											1.0000
		0.0500											0.9500
		0.0252											0.9748
		0.0000											1.0000
		0.2812											0.7187
		0.0301											0.9699
		0.0241											0.9759
		0.0937											0.9062
		0.0247											0.9753
		0.0000											1.0000
		0.0690											0.9310
		0.0909											0.9091
		0.0909											0.9091
		0.0181											0.9819
		0.0464											0.9536
		0.0269											0.9731
		0.0204											0.9796
		0.0233											0.9767
		0.0050											0.9950
		0.0370											0.9630
		0.1429											0.8571
		0.0714											0.9286
		0.0508											0.9492
		0.0345											0.9655
		0.0039											0.9961
		0.1552											0.8448
		0.1351											0.8649
		0.0230											0.9770
		0.0145											0.9855
		0.0241											0.9759
		0.0049											0.9951
		0.0294											0.9706
		0.0484											0.9516
		0.0032											0.9968
		0.0121											0.9879
		0.0794											0.9206
		0.0306											0.9694
									1.0000	0.0000
				0.0000											1.0000
				0.0222											0.9778
				0.0000											1.0000
				0.0000											1.0000
				0.0000											1.0000
				0.0143											0.9857
				0.0028											0.9972
				0.0408											0.9592
				0.0000											1.0000
				0.0000											1.0000
				0.0247											0.9753
				0.0000											1.0000
				0.0000											1.0000
				0.0149											0.9851
				0.0400											0.9600
				0.0118											0.9882
				0.0000											1.0000
				0.0323											0.9677
				0.0000											1.0000
				0.0185											0.9815
				0.0270											0.9730
				0.0400											0.9600
				0.0250											0.9750
				0.0000											1.0000
				0.0000											1.0000
				0.0000											1.0000
				0.0000											1.0000
				0.0000											1.0000
				0.0476											0.9524
				0.0208											0.9792
				0.0227											0.9773
				0.0833											0.9167
				0.0000											1.0000
				0.0189											0.9811
				0.0222											0.9778
				0.0000											1.0000
				0.0000											1.0000
				0.0145											0.9855
				0.0000											1.0000
				0.0000											1.0000
				0.0125											0.9875
				0.0000											1.0000
				0.0130											0.9870
				0.0625											0.9375
				0.0000											1.0000
				0.0588											0.9412
				0.0000											1.0000
				0.0333											0.9667
				0.0000											1.0000
	0.5138												0.4862
	0.6087												0.3913
	0.2703												0.7297
	0.6491												0.3509
	0.5379												0.4621
	0.6545												0.3455
	0.3433												0.6567
	0.5139												0.4861
	0.4219												0.5781
	0.3651												0.6349
	0.4674												0.5326
	0.3515												0.6485
	0.3921												0.6079
	0.4545												0.5455
	0.5000												0.5000
	0.5434												0.4566
	0.5847												0.4153
	0.4074												0.5926
	0.5329												0.4671
	0.4854												0.5146
	0.3760												0.6240
	0.6147												0.3853
	0.2097												0.7903
	0.2914												0.7086
	0.4948												0.5052
	0.6408												0.3592
	0.4065												0.5935
												0.0952			0.9048
												0.1905			0.8095
												0.0577			0.9423
												0.1071			0.8929
												0.1600			0.8400
												0.0870			0.9130
												0.2593			0.7407
												0.1000			0.9000
												0.0400			0.9600
												0.2381			0.7619
												0.0000	1.0000
												0.0238	0.9762
												0.0270	0.9730
												0.0238	0.9762
												0.0296	0.9704
												0.0330	0.9670
												0.0143	0.9857
												0.0732	0.9268
												0.0247	0.9753
												0.0811	0.9189
												0.0079	0.9921
												0.0000	1.0000
												0.0179	0.9821
												0.0423	0.9577
												0.0093	0.9907
												0.0000	1.0000
												0.0303	0.9697
												0.0256	0.9744
												0.0041	0.9959
												0.0132	0.9868
												0.0714	0.9286
												0.0000	1.0000
												0.0108	0.9892
												0.0000	1.0000
												0.0154	0.9846
												0.0156	0.9844
												0.0488	0.9512
												0.0152	0.9848
												0.0159	0.9841
												0.0000	1.0000
												0.0286	0.9714
												0.0316	0.9684
												0.0000	1.0000
												0.0086	0.9914
	0.9412											0.0588
	0.9744											0.0256
	1.0000											0.0000
	0.9608											0.0392
	0.9500											0.0500
	0.8750											0.1250
	0.9167											0.0833
	0.9726											0.0274
	0.9730											0.0270
	0.9643											0.0357
	0.9875											0.0125
	0.9773											0.0227
	0.9474											0.0526
	0.9800											0.0200
	1.0000											0.0000
	0.9730											0.0270
	0.9655											0.0345
	0.9310											0.0690
	0.9429											0.0571
	0.9200											0.0800
	0.9211											0.0789
	0.9455											0.0545
	0.9740											0.0260
	1.0000											0.0000
	0.9767											0.0233
	1.0000											0.0000
	0.9825											0.0175
	0.9770											0.0230
	0.9107											0.0893
	0.9661											0.0339
	0.9833											0.0167
	1.0000											0.0000
	0.9545											0.0455
	0.9474											0.0526
	0.9811											0.0189
	1.0000											0.0000
	0.9623											0.0377
	0.9688											0.0313
	0.8966											0.1034
	1.0000											0.0000
	0.9855											0.0145
	0.9836											0.0164
	0.9750											0.0250
	0.9455											0.0545
	0.9636											0.0364
	1.0000											0.0000
	0.9706											0.0294
	0.9672											0.0328
	1.0000											0.0000
	1.0000											0.0000
	0.9500											0.0500
	0.9904											0.0096
	1.0000											0.0000
	0.9483											0.0517
	0.8857											0.1143
	0.9394											0.0606
	0.9667											0.0333
	0.9259											0.0741
	1.0000											0.0000
	0.9149											0.0851
	0.9756											0.0244
	1.0000											0.0000
	0.8286											0.1714
	1.0000											0.0000
	0.9535											0.0465
	0.9846											0.0154
									0.9032						0.0968
									0.8333						0.1667
									0.8143						0.1857
									0.7451						0.2549
									0.8310						0.1690
									0.8148						0.1852
									0.7857						0.2143
									0.8200						0.1800
									0.8125						0.1875
									0.5926						0.4074
									0.8958						0.1042
									0.7042						0.2958
									0.5600						0.4400
									0.6780						0.3220
									0.6615						0.3385
									0.8545						0.1455
									0.6857						0.3143
									0.9000						0.1000
									0.5854						0.4146
									0.6923						0.3077
									0.5417						0.4583
									0.9649						0.0351
									0.8211						0.1789
									0.8500						0.1500
									0.7391						0.2609
									0.7556						0.2444
									0.7368						0.2632
									0.9032						0.0968
									0.8182						0.1818
									0.8824						0.1176
									0.8333						0.1667
									0.7297						0.2703
									0.8378						0.1622
		0.0816	0.9184
									0.9535					0.0465
									0.9730					0.0270
									0.9756					0.0244
									0.9492					0.0508
									0.9740					0.0260
									0.8824					0.1176
									0.9667					0.0333
									0.9123					0.0877
									0.9167					0.0833
									0.9810					0.0190
									0.9048					0.0952
									0.8519					0.1481
									0.8841					0.1159
									0.8649					0.1351
									0.8936					0.1064
									0.9375					0.0625
	0.8077														0.1923
	0.8182														0.1818
	0.7568														0.2432
	0.8571														0.1429
	0.7907														0.2093
	0.8833														0.1167
	0.8919														0.1081
	0.8889														0.1111
	0.8551														0.1449
	0.7097														0.2903
	0.9286														0.0714
	0.9500														0.0500
	0.8462														0.1538
	0.8636														0.1364
	0.7727														0.2273
	0.8372														0.1628
	0.5676														0.4324
	0.6857														0.3143
	0.8049														0.1951
	0.7750														0.2250
	0.8571														0.1429
	0.8971														0.1029
	0.7838														0.2162
	0.7167														0.2833
	0.7872														0.2128
	0.8971														0.1029
	0.8140														0.1860
	0.7500														0.2500
	0.8125														0.1875
	0.8529														0.1471
	0.8533														0.1467
	0.8000														0.2000
	0.8571														0.1429
	0.7200														0.2800
	0.7805														0.2195
	0.8000														0.2000
	0.8542														0.1458
	0.7260														0.2740
	0.6786														0.3214
	0.8163														0.1837
	0.7742														0.2258
	0.6774														0.3226
	0.8182														0.1818
	0.7273														0.2727
	0.8046														0.1954
										0.0000					1.0000
										0.1125					0.8875
													0.9485		0.0515
													0.9489		0.0511
													0.9014		0.0986
													0.9252		0.0748
													0.9824		0.0176
													0.8415		0.1585
													0.9184		0.0816
													0.9231		0.0769
													0.9085		0.0915
													0.9358		0.0642
													0.8815		0.1185
													0.9351		0.0649
													0.9265		0.0735
													0.9185		0.0815
													0.9430		0.0570
													0.8427		0.1573
													0.8889		0.1111
													0.9298		0.0702
													0.9009		0.0991
													0.9046		0.0954
													0.5385		0.4615
													0.8429		0.1571
													0.9539		0.0461
													0.8750		0.1250
													0.8902		0.1098
													0.5517		0.4483
													0.8772		0.1228
													0.8586		0.1414
													0.9536		0.0464
													0.9412		0.0588
													0.9385		0.0615
													0.9328		0.0672
													0.8218		0.1782
													0.9579		0.0421
													0.9048		0.0952
													0.9705		0.0295
													0.8936		0.1064
													0.8800		0.1200
													0.8276		0.1724
													0.9053		0.0947
													0.8341		0.1659
													0.9009		0.0991
													0.8966		0.1034
													0.9109		0.0891
													0.7857		0.2143
													0.9447		0.0553
													0.9112		0.0888
													0.9120		0.0880
													0.8750		0.1250
													0.8944		0.1056
													0.8595		0.1405
													0.9530		0.0470
													0.9262		0.0738
													0.7679		0.2321
													0.9434		0.0566
													0.6810		0.3190
													0.9444		0.0556
													0.8845		0.1155
													0.9273		0.0727
													0.8286		0.1714
													0.9385		0.0615
													0.9444		0.0556
													0.9269		0.0731
													0.8624		0.1376
													0.8814		0.1186
													0.9362		0.0638
													0.9331		0.0669
													0.9256		0.0744
													0.8532		0.1468
													0.9062		0.0937
													0.8341		0.1659
													0.9420		0.0580
													0.9231		0.0769
													0.8350		0.1650
													0.9200		0.0800
													0.8712		0.1288
													0.9003		0.0997
													0.9234		0.0766
													0.9531		0.0469
													0.9184		0.0816
													0.9608		0.0392
													0.7789		0.2211
													0.9636		0.0364
													0.9608		0.0392
													0.9270		0.0730
													0.7326		0.2674
													0.7581		0.2419
													0.9276		0.0724
													0.9140		0.0860
													0.8889		0.1111
													0.9062		0.0937
													0.8788		0.1212
													0.9236		0.0764
													0.7308		0.2692
													0.8310		0.1690
													0.9688		0.0313
													0.9258		0.0742
													0.9076		0.0924
										0.0000			1.0000
										0.0000			1.0000
										0.0172			0.9828
										0.0000			1.0000
										0.0500			0.9500
										0.0000			1.0000
										0.0172			0.9828
										0.0435			0.9565
										0.0000			1.0000
										0.0476			0.9524
										0.0147			0.9853
										0.0000			1.0000
										0.0066			0.9934
										0.0476			0.9524
										0.1364			0.8636
										0.0233			0.9767
										0.0171			0.9829
										0.0189			0.9811
										0.0333			0.9667
										0.0357			0.9643
										0.0250			0.9750
										0.0000			1.0000
										0.0000			1.0000
										0.0049			0.9951
										0.0500			0.9500
										0.0000			1.0000
										0.0000			1.0000
										0.0435			0.9565
										0.0000			1.0000
										0.0065			0.9935
										0.0000			1.0000
										0.0000			1.0000
										0.0333			0.9667
										0.0000			1.0000
										0.0274			0.9726
										0.1667			0.8333
										0.0207			0.9793
										0.0000			1.0000
										0.0000			1.0000
									0.1421				0.8579
									0.5670				0.4330
									0.3636				0.6364
									0.2963				0.7037
									0.4412				0.5588
									0.0443				0.9557
									0.2840				0.7160
									0.5152				0.4848
									0.1696				0.8304
									0.4175				0.5825
									0.2767				0.7233
									0.4713				0.5287
									0.2473				0.7527
									0.3137				0.6863
									0.6087				0.3913
									0.1304				0.8696
									0.2733				0.7267
									0.2685				0.7315
									0.2345				0.7655
									0.7000				0.3000
									0.3191				0.6809
									0.3571				0.6429
									0.2950				0.7050
									0.5042				0.4958
									0.3228				0.6772
									0.3333				0.6667
									0.3565				0.6435
									0.3814				0.6186
									0.3951				0.6049
									0.3301				0.6699
									0.4889				0.5111
													0.9840	0.0160
													0.9281	0.0719
													0.9847	0.0153
													0.9574	0.0426
													0.8929	0.1071
													0.9556	0.0444
													0.9493	0.0507
													0.9649	0.0351
													0.9437	0.0563
													0.9870	0.0130
													0.8830	0.1170
														0.1515	0.8485
														0.3500	0.6500
														0.0909	0.9091
														0.4348	0.5652
														0.3913	0.6087
														0.4500	0.5500
														0.3333	0.6667
														0.1034	0.8966
														0.2727	0.7273
														0.2917	0.7083
														0.2813	0.7188
	0.9767													0.0233
	0.9167													0.0833
	0.9273													0.0727
	0.8732													0.1268
	0.9167													0.0833
	0.8667													0.1333
	0.8916													0.1084
	0.9184													0.0816
	0.9062													0.0937
	1.0000													0.0000
	0.9444													0.0556
	0.9808													0.0192
	0.9268													0.0732
										0.0400		0.9600
										0.1600		0.8400
										0.0000		1.0000
										0.2273		0.7727
									0.8043			0.1957
									0.7187			0.2812
									1.0000			0.0000
									0.9184			0.0816
									0.9143			0.0857
									0.9200			0.0800
									0.7671			0.2329
									0.8250			0.1750
									0.8400			0.1600
									0.8111			0.1889
									0.8750			0.1250
									0.8333			0.1667
									0.9194			0.0806
									0.9211			0.0789
									0.1471			0.8529
									0.8833			0.1167
									0.8226			0.1774
									0.8400			0.1600
									0.8704			0.1296
									0.9589			0.0411
									0.9348			0.0652
									0.9242			0.0758
									0.8421			0.1579
									0.7143			0.2857
									0.8750			0.1250
									0.8788			0.1212
									0.8611			0.1389
									0.9216			0.0784
									0.8483			0.1517
									0.8750			0.1250
									0.8525			0.1475
									0.8810			0.1190
									0.8983			0.1017
									0.8700			0.1300
									0.7963			0.2037
									0.9024			0.0976
									0.8800			0.1200
									0.8889			0.1111
									0.8542			0.1458
									0.8814			0.1186
									0.8056			0.1944
									0.8750			0.1250
									0.9020			0.0980
									0.8088			0.1912
									0.8261			0.1739
									0.8723			0.1277
		0.0400	0.6800												0.2800
			0.0444										0.9060		0.0496
			0.0637										0.8578		0.0784
			0.0370										0.8426		0.1204
			0.0408										0.8798		0.0794
			0.0574										0.8689		0.0738
			0.0909										0.8239		0.0852
			0.9633	0.0275		0.0092
			1.0000	0.0000		0.0000
			0.9811	0.0000		0.0189
			0.9412	0.0294		0.0294
			0.9627	0.0248		0.0124
			0.9928	0.0000		0.0072
			1.0000	0.0000		0.0000
			0.8636	0.0000		0.1364
			0.9535	0.0000		0.0465
			0.9844	0.0000		0.0156
			1.0000	0.0000		0.0000
			0.9412	0.0118		0.0471
			1.0000	0.0000		0.0000
			0.9785	0.0108		0.0108
			0.9259	0.0741				0.0000
			0.9524	0.0000				0.0476
			0.9787	0.0000				0.0213
			0.9762	0.0238				0.0000
			0.8108									0.0541			0.1351
			0.6800									0.0400			0.2800
			0.4545									0.0909			0.4545
			0.2353									0.0980	0.6667
			0.9228			0.0116				0.0656
			0.8286			0.1429				0.0286
			1.0000			0.0000				0.0000
			0.7143			0.0952				0.1905
			0.9565	0.0000								0.0435
			0.7250							0.0250					0.2500
			0.2000	0.0000									0.8000
			0.0870						0.5000						0.4130
			0.8400						0.1600			0.0000
		0.0341	0.1136										0.8523
			0.5238					0.0000							0.4762
			0.0714					0.0000					0.9286
			0.1148					0.0328					0.8525
			0.8421					0.0263				0.1316
			0.7100			0.0100					0.2800
			0.5776			0.0345					0.3879
			0.3133			0.0000					0.6867
			0.6667			0.0175					0.3158
			0.7342			0.0000					0.2658
			0.7273			0.1364					0.1364
			0.6739			0.0217					0.3043
			0.6591			0.0682					0.2727
			0.7381			0.0119					0.2500
			0.6087			0.0174					0.3739
			0.7037			0.0000					0.2963
			0.5821			0.0149					0.4030
			0.7714			0.0000					0.2286
			0.5839			0.0000					0.4161
			0.5556			0.0000					0.4444
			0.2222			0.0222					0.7556
			0.5515			0.0242					0.4242
			0.6543			0.0123					0.3333
			0.5098			0.0980					0.3922
			0.7917			0.0000					0.2083
			0.7478			0.0087					0.2435
			0.8684			0.0000					0.1316
			0.9434	0.0377						0.0189
			0.9773	0.0000						0.0227
	0.9792									0.0000		0.0208
	0.7955									0.0455		0.1591
	0.7692									0.0577		0.1731
	1.0000									0.0000		0.0000
	0.6737									0.0526		0.2737
	0.8750									0.0000		0.1250
	0.9429									0.0286		0.0286
	0.9820									0.0000		0.0180
	0.7966	0.0254												0.1780
				0.0000									0.6897		0.3103
				0.0000									0.7279		0.2721
				0.0032									0.7152		0.2816
				0.0000									0.9272		0.0728
				0.0000									1.0000		0.0000
				0.0000									0.7490		0.2510
				0.0000									0.7325		0.2675
				0.0068									0.9189		0.0743
				0.0134									0.9329		0.0537
				0.0062									0.5979		0.3959
				0.0000									0.5172		0.4828
				0.0870									0.2609		0.6522
				0.0055									0.6940		0.3005
				0.0000									0.7008		0.2992
				0.0057									0.6591		0.3352
				0.0000									0.8473		0.1527
				0.0068									0.7085		0.2847
				0.0000									0.8649		0.1351
				0.0015									0.7429		0.2556
				0.0091									0.8000		0.1909
				0.0000									0.6509		0.3491
				0.0000									0.6818		0.3182
				0.0078									0.7946		0.1977
				0.0000									0.8000		0.2000
				0.0158									0.6263		0.3579
				0.0000									0.5804		0.4196
				0.0000									0.8989		0.1011
				0.0000									0.7895		0.2105
				0.0000									0.8645		0.1355
				0.0000									0.7540		0.2460
				0.0000									0.6899		0.3101
				0.0037									0.5385		0.4579
				0.0000									0.6739		0.3261
				0.0000									0.8145		0.1855
				0.0000									0.7277		0.2723
				0.0085									0.7660		0.2255
				0.0000									0.9228		0.0772
				0.0000									0.9286	0.0714
				0.0645								0.0645			0.8710
				0.0000								0.0000			1.0000
				0.0952								0.0476			0.8571
				0.0000								0.0741			0.9259
				0.0000								0.0244			0.9756
				0.0000								0.0313			0.9688
				0.0465								0.1163			0.8372
				0.0000								0.0000			1.0000
				0.0000								0.0488			0.9512
				0.0000								0.1143			0.8857
				0.0000								0.0385			0.9615
				0.0000								0.0370			0.9630
				0.0230								0.0000	0.9770
				0.0000								0.0417	0.9583
				0.0000								0.0000	1.0000
				0.0108								0.0215	0.9677
				0.0125								0.0313	0.9563
				0.0000								0.0099	0.9901
				0.0000								0.0116	0.9884
				0.1739								0.1739	0.6522
				0.0095								0.0000	0.9905
				0.0000								0.0577	0.9423
				0.0357						0.0357					0.9286
				0.0870						0.0435					0.8696
				0.0000						0.0000					1.0000
				0.1429						0.0357					0.8214
				0.0000						0.0500					0.9500
				0.0851						0.0213					0.8936
				0.1765						0.0588					0.7647
				0.0000						0.0103			0.9897
				0.1667						0.0417			0.7917
				0.0156						0.0000			0.9844
				0.0065						0.0065			0.9869
				0.0213						0.0213			0.9574
				0.0303						0.0303			0.9394
				0.0000						0.0172			0.9828
				0.1304					0.2609						0.6087
				0.0339					0.5424						0.4237
				0.0400					0.7600						0.2000
				0.0000					0.6588						0.3412
				0.0286					0.6429						0.3286
				0.0816					0.8776					0.0408
				0.0385					0.7692			0.1923
				0.1111					0.8333			0.0556
				0.0571					0.8286			0.1143
				0.0625					0.7500			0.1875
				0.0625					0.8750			0.0625
				0.1000					0.6000			0.3000
				0.0263					0.8158			0.1579
				0.0588					0.7451			0.1961
				0.1905					0.7143			0.0952
				0.0000					0.9000			0.1000
				0.0500				0.0000							0.9500
				0.0000				0.0000							1.0000
				0.0000				0.0000							1.0000
				0.0000				0.0000							1.0000
				0.0690				0.0690							0.8621
				0.0857				0.0286							0.8857
				0.0968				0.0000							0.9032
				0.0909				0.0455							0.8636
				0.0385				0.0000							0.9615
				0.0000				0.0435							0.9565
				0.0000				0.0112							0.9888
				0.0339				0.0339							0.9322
				0.0238				0.4048							0.5714
				0.0213				0.0638					0.9149
				0.0242				0.0282					0.9476
				0.0130				0.0390					0.9481
				0.0000				0.0250					0.9750
				0.0230				0.0115					0.9655
				0.0000				0.0750					0.9250
				0.0000				0.0000					1.0000
				0.0174				0.0000					0.9826
				0.0000				0.0164					0.9836
				0.0000				0.0000					1.0000
				0.0174				0.0087					0.9739
				0.0426				0.0213					0.9362
				0.2553				0.3191				0.4255
				0.0385		0.0385									0.9231
				0.0000		0.0105									0.9895
				0.0000		0.0000									1.0000
				0.0196		0.0000									0.9804
				0.0000		0.0000									1.0000
				0.0079		0.0236									0.9685
				0.0167		0.0167									0.9667
				0.0132		0.0395									0.9474
				0.0345		0.0690									0.8966
				0.0229		0.0057									0.9714
				0.0175		0.0351									0.9474
				0.0127		0.0127									0.9747
				0.0129		0.0065									0.9806
				0.0064		0.0128									0.9808
				0.0000		0.0000									1.0000
				0.0000		0.0133									0.9867
				0.0385		0.0256									0.9359
				0.0100		0.0100									0.9800
				0.0286		0.0000									0.9714
				0.0123		0.0123									0.9753
				0.0000		0.0000									1.0000
				0.0377		0.0000									0.9623
				0.0000		0.0769									0.9231
				0.0000		0.0000									1.0000
				0.0000		0.0150									0.9850
				0.0000		0.0000									1.0000
				0.0476		0.0000									0.9524
				0.0088		0.0088									0.9825
				0.0115		0.0172									0.9713
				0.0000		0.0000									1.0000
				0.0089		0.0089									0.9821
				0.0000		0.0290									0.9710
				0.0000		0.0116									0.9884
				0.0000		0.0000									1.0000
				0.0091		0.0000									0.9909
				0.0152		0.0000									0.9848
				0.0118		0.0235									0.9647
				0.0157		0.0157									0.9685
				0.0240		0.0180									0.9581
				0.0071		0.0143									0.9786
				0.0000		0.0000									1.0000
				0.0000		0.0476									0.9524
				0.0185		0.0000									0.9815
				0.0000		0.0000									1.0000
				0.0118		0.0000									0.9882
				0.0333		0.0000									0.9667
				0.0312		0.0469									0.9219
				0.0000		0.0000									1.0000
				0.0175		0.0000									0.9825
				0.0000		0.0238									0.9762
				0.0380		0.0000									0.9620
				0.0128		0.0000									0.9872
				0.3191		0.0638								0.6170
				0.0303		0.0000							0.9697
				0.0000		0.0000							1.0000
				0.0189		0.0377							0.9434
				0.0192		0.0096							0.9712
				0.0000		0.0345							0.9655
				0.0196		0.0196							0.9608
				0.0769		0.0769							0.8462
				0.0179		0.0000							0.9821
				0.0000		0.0169							0.9831
				0.0000		0.0000							1.0000
				0.0196		0.0196							0.9608
				0.0000		0.0000							1.0000
				0.0952		0.0000							0.9048
				0.0417		0.0417							0.9167
				0.0560		0.0000							0.9440
				0.0238		0.0238							0.9524
				0.0385		0.0769							0.8846
				0.0114		0.0000							0.9886
				0.0171		0.0000							0.9829
				0.0000		0.0088							0.9912
				0.0000		0.0182							0.9818
				0.0000		0.0088							0.9912
				0.0159		0.0000							0.9841
				0.0196		0.0294							0.9510
				0.0000		0.0192							0.9808
				0.0000		0.0385							0.9615
				0.0000		0.0233							0.9767
				0.0124		0.0062							0.9814
				0.0145		0.0145							0.9710
				0.0000		0.0000							1.0000
				0.0326		0.0109							0.9565
				0.0155		0.0104							0.9741
				0.0294		0.0294							0.9412
				0.0077		0.0077							0.9846
				0.0000		0.0000							1.0000
				0.0167		0.0500							0.9333
				0.0380		0.0127					0.9494
				0.0172		0.0000					0.9828
				0.0930		0.0233					0.8837
				0.0741		0.0370					0.8889
				0.0541		0.0135					0.9324
				0.0117		0.0000					0.9883
				0.0698		0.0000					0.9302
				0.1429		0.0952					0.7619
				0.0000		0.0238					0.9762
				0.2692		0.0000					0.7308
				0.0000		0.0000					1.0000
				0.0714		0.0000					0.9286
				0.0000		0.0000					1.0000
				0.1379		0.0000					0.8621
				0.0333		0.0167					0.9500
				0.0549		0.0220					0.9231
				0.0417		0.0000					0.9583
				0.0455		0.0182					0.9364
				0.0444		0.0222					0.9333
				0.0208		0.0000					0.9792
				0.0877		0.0175					0.8947
				0.0652		0.0000					0.9348
				0.1923		0.0000					0.8077
				0.0278		0.0278					0.9444
				0.0000		0.0159					0.9841
				0.0421		0.0105					0.9474
				0.0435		0.0000					0.9565
				0.0636		0.0091					0.9273
				0.0345		0.0172					0.9483
				0.0241		0.0120					0.9639
				0.0263		0.0263					0.9474
				0.0204		0.0000					0.9796
				0.0465		0.0116					0.9419
				0.0400		0.0000					0.9600
				0.0102		0.0102					0.9796
				0.0390		0.0000					0.9610
				0.0258		0.0065					0.9677
				0.0465		0.0465					0.9070
				0.0189		0.0189					0.9623
				0.0357		0.0000					0.9643
				0.0154		0.0000					0.9846
				0.0000		0.0444					0.9556
				0.0000		0.0278					0.9722
				0.0602		0.0120					0.9277
				0.0417		0.0208					0.9375
				0.0286		0.0000					0.9714
				0.0732		0.0000					0.9268
				0.0085		0.0085					0.9831
				0.0588		0.0000					0.9412
				0.0400		0.0000					0.9600
				0.0556		0.0278					0.9167
				0.0550		0.0183					0.9266
				0.0732		0.0610					0.8659
				0.0732		0.0000					0.9268
				0.0119		0.0060					0.9821
				0.0270		0.0000					0.9730
				0.0385		0.0481					0.9135
				0.0146		0.0049					0.9806
				0.0678		0.0000					0.9322
				0.0145		0.0145					0.9710
				0.0000		0.0000					1.0000
				0.0381		0.0095					0.9524
				0.0312		0.0000					0.9687
				0.0270		0.0000					0.9730
				0.0625		0.0156					0.9219
				0.0536		0.0179					0.9286
				0.0909		0.0000					0.9091
				0.0435		0.0217					0.9348
				0.0588		0.0000					0.9412
				0.0000		0.0000					1.0000
				0.0426		0.0426					0.9149
				0.0338		0.0097					0.9565
				0.0196		0.0196					0.9608
				0.0380		0.0127					0.9494
				0.3333		0.0000					0.6667
				0.0609		0.0087					0.9304
				0.0556		0.0000					0.9444
				0.0000		0.0000					1.0000
				0.0366		0.0000					0.9634
				0.0800		0.0000					0.9200
				0.0678		0.0000					0.9322
				0.1739		0.0000					0.8261
				0.0976		0.0244					0.8780
				0.0000		0.0227					0.9773
				0.0548		0.0411					0.9041
				0.1290		0.2258					0.6452
				0.0227		0.0000					0.9773
				0.0429		0.0000					0.9571
				0.0820		0.0164					0.9016
				0.0606		0.0000					0.9394
				0.0606		0.0000					0.9394
				0.0476		0.0119					0.9405
				0.0345		0.0000					0.9655
				0.1139		0.0380					0.8481
				0.0192		0.0000					0.9808
				0.0000		0.0312					0.9688
				0.0714		0.0000					0.9286
				0.0267		0.0000					0.9733
				0.0333		0.0000					0.9667
				0.0274		0.0000					0.9726
				0.0348		0.0087					0.9565
				0.0714		0.0000					0.9286
				0.0227		0.0000					0.9773
				0.1667		0.0000					0.8333
				0.0115		0.0115					0.9770
				0.0000		0.0222					0.9778
				0.0338		0.0068					0.9595
				0.0303		0.0303					0.9394
				0.0610		0.0000					0.9390
				0.0638		0.0000					0.9362
				0.0299		0.0149					0.9552
				0.0179		0.0000					0.9821
				0.0125		0.0000					0.9875
				0.0202		0.0202					0.9596
				0.0000		0.0000					1.0000
				0.0333		0.0000					0.9667
				0.0497		0.0055					0.9448
				0.0000		0.0000					1.0000
				0.0870		0.0000					0.9130
				0.0000		0.0000					1.0000
				0.0172		0.0345					0.9483
				0.0294		0.0000					0.9706
				0.0652		0.0217					0.9130
				0.0000		0.0000					1.0000
				0.0253		0.0127					0.9620
				0.0463		0.0463					0.9074
				0.0370		0.0741					0.8889
				0.0465		0.0233					0.9302
				0.0208		0.0208					0.9583
				0.1034		0.0115					0.8851
				0.0897		0.0000					0.9103
				0.0000		0.0278					0.9722
				0.0833		0.0139					0.9028
				0.0964		0.0120					0.8916
				0.1549		0.0282					0.8169
				0.0385		0.0769					0.8846
				0.0196		0.0000					0.9804
				0.0182		0.0000					0.9818
				0.0588		0.0196					0.9216
				0.0222		0.0000					0.9778
				0.0588		0.0000					0.9412
				0.0208		0.0000					0.9792
				0.0693		0.0000					0.9307
				0.0244		0.0000					0.9756
				0.0455		0.0303					0.9242
				0.0394		0.0157					0.9449
				0.0606		0.0303					0.9091
				0.0000		0.0000					1.0000
				0.0061		0.0061					0.9878
				0.0345		0.0000					0.9655
				0.0638		0.0000					0.9362
				0.0619		0.0000					0.9381
				0.0968		0.0000					0.9032
				0.0000		0.0000					1.0000
				0.0213		0.0000					0.9787
				0.0500		0.0000					0.9500
				0.0488		0.0000					0.9512
				0.0000		0.0000					1.0000
				0.0795		0.0132					0.9073
				0.0455		0.0000					0.9545
				0.0759		0.0000					0.9241
				0.0440		0.0000					0.9560
				0.0351		0.0175					0.9474
				0.0753		0.0000					0.9247
				0.5333		0.3333				0.1333
				0.7500		0.2500				0.0000
				0.6957		0.1739				0.1304
				0.8333		0.1250				0.0417
				0.9000		0.0500				0.0500
				0.6667		0.2083				0.1250
				0.5500		0.1000				0.3500
				0.8095		0.0476				0.1429
				0.6111		0.0278			0.3611
				0.5238		0.0952			0.3810
				0.4545		0.0909			0.4545
				0.7143		0.1429			0.1429
				0.7000		0.2000			0.1000
				0.6522		0.0435			0.3043
				0.5385		0.1154			0.3462
				0.6452		0.1290		0.2258
				0.5000		0.0476		0.4524
				0.7000		0.1000		0.2000
				0.0606	0.7576									0.1818
				0.0652	0.7826									0.1522
				0.0476	0.7143									0.2381
				0.0000	0.9556									0.0444
				0.0120	0.9157									0.0723
				0.0390	0.8442									0.1169
				0.0241	0.9036									0.0723
				0.0455	0.8182									0.1364
				0.0690	0.8966									0.0345
				0.0256	0.8974									0.0769
				0.0571	0.8190									0.1238
				0.0612	0.8367									0.1020
				0.0130	0.9481									0.0390
				0.0361	0.9277									0.0361
				0.0500	0.7500									0.2000
				0.0962	0.8269									0.0769
				0.0690	0.8046									0.1264
				0.0794	0.7619									0.1587
				0.0143	0.9571									0.0286
				0.0000	0.9167									0.0833
				0.0630	0.6114									0.3257
				0.0185	0.9815									0.0000
				0.0000	0.9118									0.0882
				0.0511	0.8298									0.1191
				0.0216	0.8921									0.0863
				0.0267	0.8667									0.1067
				0.0000	0.8515									0.1485
				0.0256	0.8462									0.1282
				0.0323	0.9677									0.0000
				0.0303	0.8788									0.0909
				0.0265	0.8624									0.1111
				0.0264	0.8717									0.1019
				0.0213	0.8652									0.1135
				0.0526	0.9211									0.0263
				0.0750	0.8000									0.1250
				0.0294	0.7941									0.1765
				0.0303	0.8333									0.1364
				0.0175	0.8421									0.1404
				0.0125	0.9000									0.0875
				0.0000	0.9444									0.0556
				0.0690	0.8103									0.1207
				0.0312	0.8594									0.1094
				0.1200	0.8600									0.0200
				0.0741	0.8148									0.1111
				0.0202	0.8687									0.1111
				0.1325	0.7108									0.1566
				0.0000	0.8000									0.2000
				0.0317	0.8571									0.1111
				0.0000	0.8333									0.1667
				0.0244	0.8659									0.1098
				0.0000	0.8846									0.1154
				0.0882	0.8235									0.0882
				0.0820	0.7705									0.1475
				0.0294	0.8824									0.0882
				0.0000	0.8000									0.2000
				0.0247	0.9136									0.0617
				0.0244	0.8537									0.1220
				0.0755	0.8302									0.0943
				0.0426	0.8723									0.0851
				0.0400	0.8000									0.1600
				0.0000	0.8462									0.1538
				0.0204	0.8367									0.1429
				0.0326	0.9022									0.0652
				0.0294	0.7059									0.2647
				0.0125	0.8875									0.1000
				0.0078	0.9070									0.0853
				0.0233	0.8605									0.1163
				0.0526	0.7895									0.1579
				0.0286	0.8571									0.1143
				0.0417	0.7708									0.1875
				0.0000	0.9130									0.0870
				0.0889	0.8444									0.0667
				0.0303	0.9091									0.0606
				0.0139	0.8750									0.1111
				0.0833	0.7500									0.1667
				0.0156	0.8438									0.1406
				0.1250	0.5833									0.2917
				0.0189	0.8302									0.1509
				0.0455	0.6818									0.2727
				0.0000	0.9434									0.0566
				0.0000	0.8889									0.1111
				0.0312	0.8973									0.0714
				0.0909	0.8788									0.0303
				0.0732	0.7073									0.2195
				0.0784	0.8431									0.0784
				0.0130	0.8831									0.1039
				0.0000	0.9600									0.0400
				0.0351	0.8596									0.1053
				0.0000	0.9310									0.0690
				0.0000	0.9714									0.0286
				0.0081	0.8862									0.1057
				0.0123	0.8519									0.1358
				0.0405	0.9324									0.0270
				0.0000	0.9394									0.0606
				0.0000	0.9091									0.0909
				0.2121	0.6970									0.0909
				0.0244	0.9268									0.0488
				0.0411	0.9315									0.0274
				0.0000	0.9423									0.0577
				0.0303	0.8687									0.1010
				0.0513	0.8590									0.0897
				0.0403	0.8658									0.0940
				0.0274	0.8630									0.1096
				0.0421	0.7579									0.2000
				0.0000	0.9231									0.0769
				0.0263	0.9211									0.0526
				0.0303	0.8333									0.1364
				0.0000	0.9091									0.0909
				0.0196	0.9020									0.0784
				0.0000	0.9492									0.0508
				0.0421	0.8526									0.1053
				0.0290	0.8382									0.1328
				0.0000	0.7391									0.2609
				0.0333	0.8333									0.1333
				0.0139	0.9167									0.0694
				0.0149	0.8806									0.1045
				0.0435	0.8261									0.1304
				0.0430	0.8495									0.1075
				0.0092	0.9174									0.0734
				0.0500	0.8500									0.1000
				0.0513	0.7692									0.1795
				0.0645	0.8548									0.0806
				0.0074	0.8603									0.1324
				0.0357	0.9107									0.0536
				0.0219	0.9124									0.0657
				0.0612	0.7755									0.1633
				0.0326	0.8804									0.0870
				0.0172	0.8276									0.1552
				0.0702	0.7368									0.1930
				0.0556	0.8472									0.0972
				0.0000	0.8594									0.1406
				0.0000	0.8696									0.1304
				0.0213	0.8511									0.1277
				0.0303	0.8182									0.1515
				0.0294	0.8971									0.0735
				0.0000	0.9014									0.0986
				0.0476	0.7937									0.1587
				0.0463	0.8333									0.1204
				0.0345	0.8621									0.1034
				0.0208	0.9375									0.0417
				0.0704	0.9014									0.0282
				0.0156	0.8516									0.1328
				0.0133	0.8667									0.1200
				0.0847	0.7797									0.1356
				0.0000	0.8824									0.1176
				0.1053	0.8120									0.0827
				0.0462	0.7846									0.1692
				0.0513	0.8462									0.1026
				0.0351	0.8070									0.1579
				0.0937	0.8125									0.0937
				0.0429	0.8857									0.0714
				0.0217	0.8478									0.1304
				0.0000	0.7600									0.2400
				0.0222	0.8444									0.1333
				0.0000	0.9079									0.0921
				0.0272	0.8912									0.0816
				0.0755	0.8491									0.0755
				0.0155	0.8760									0.1085
				0.0216	0.8707									0.1078
				0.0000	0.9024									0.0976
				0.0455	0.8485									0.1061
				0.0323	0.7419									0.2258
				0.0357	0.7857									0.1786
				0.0870	0.6957									0.2174
				0.0294	0.9118									0.0588
				0.0328	0.8197									0.1475
				0.0424	0.8576									0.1000
				0.0476	0.9048									0.0476
				0.0402	0.8643									0.0955
				0.0270	0.7568									0.2162
				0.0357	0.7679									0.1964
				0.0337	0.8876									0.0787
				0.0000	0.9400									0.0600
				0.0139	0.9028									0.0833
				0.0000	0.8889									0.1111
				0.0349	0.8605									0.1047
				0.0281	0.9101									0.0618
				0.0000	0.9706									0.0294
				0.0233	0.8915									0.0853
				0.1056	0.6759									0.2185
				0.1731	0.5577									0.2692
				0.1500	0.8000									0.0500
				0.0000	0.9659									0.0341
				0.0476	0.8730									0.0794
				0.0000	0.9067									0.0933
				0.0423	0.8169									0.1408
				0.0284	0.9148									0.0568
				0.1154	0.7692									0.1154
				0.0328	0.8361									0.1311
				0.0000	0.8519									0.1481
				0.0395	0.8158									0.1447
				0.0000	0.8182									0.1818
				0.0909	0.7727									0.1364
				0.0526	0.8421									0.1053
				0.0313	0.8438									0.1250
				0.1000	0.8000									0.1000
				0.0250	0.8500									0.1250
				0.0588	0.8529									0.0882
				0.0194	0.8155									0.1650
				0.0000	0.8667									0.1333
				0.0909	0.8545									0.0545
				0.0182	0.8636									0.1182
				0.0602	0.8120									0.1278
				0.0526	0.8772									0.0702
				0.0694	0.8194									0.1111
				0.0161	0.8871									0.0968
				0.0130	0.8961									0.0909
				0.0455	0.8636									0.0909
				0.0000	0.8710									0.1290
				0.0000	0.8710									0.1290
				0.0476	0.7755									0.1769
				0.0167	0.8667									0.1167
				0.0000	0.8889									0.1111
				0.0685	0.8767									0.0548
				0.0171	0.7863									0.1966
				0.0435	0.8261									0.1304
				0.0000	0.8095									0.1905
				0.0154	0.9077									0.0769
				0.0172	0.8621									0.1207
				0.0441	0.9118									0.0441
				0.0221	0.7624									0.2155
				0.0345	0.9138									0.0517
				0.0702	0.6140									0.3158
				0.0952	0.8571									0.0476
				0.0513	0.9231									0.0256
				0.0566	0.7736									0.1698
				0.0638	0.8723									0.0638
				0.0000	0.8302									0.1698
				0.0741	0.8148									0.1111
				0.0455	0.8182									0.1364
				0.0000	0.9000									0.1000
				0.0417	0.8750									0.0833
				0.0526	0.8816									0.0658
				0.0340	0.8095									0.1565
				0.0137	0.8630									0.1233
				0.0000	0.7429									0.2571
				0.0412	0.6346									0.3242
				0.0571	0.8571									0.0857
				0.0351	0.8246									0.1404
				0.0968	0.6774									0.2258
				0.0000	0.8689									0.1311
				0.0909	0.8636									0.0455
				0.0000	0.9500									0.0500
				0.0000	0.9091									0.0909
				0.0937	0.7812									0.1250
				0.0385	0.3462									0.6154
				0.0798	0.8037									0.1166
				0.0182	0.8000									0.1818
				0.0000	0.9059									0.0941
				0.0178	0.9290									0.0533
				0.0192	0.8654									0.1154
				0.0385	0.8462									0.1154
				0.0833	0.7917									0.1250
				0.0455	0.8636									0.0909
				0.0270	0.8649									0.1081
				0.0000	0.9483									0.0517
				0.0543	0.8605									0.0853
				0.0270	0.8649									0.1081
				0.0500	0.8333									0.1167
				0.0629	0.8322									0.1049
				0.0549	0.6660									0.2792
				0.0465	0.7907									0.1628
				0.0541	0.8649									0.0811
				0.0330	0.8571									0.1099
				0.0500	0.7750									0.1750
				0.0217	0.8696									0.1087
				0.0366	0.8780									0.0854
				0.0545	0.8727									0.0727
				0.0645	0.9032									0.0323
				0.0357	0.7857									0.1786
				0.0290	0.8261									0.1449
				0.0000	0.8989									0.1011
				0.0426	0.8298									0.1277
				0.0000	0.8431									0.1569
				0.1429	0.7500									0.1071
				0.0448	0.8358									0.1194
				0.0196	0.8627									0.1176
				0.0294	0.7941									0.1765
				0.0000	0.8333									0.1667
				0.0312	0.8125									0.1562
				0.0000	0.8889									0.1111
				0.0312	0.9062									0.0625
				0.0579	0.8430									0.0992
				0.0465	0.7674									0.1860
				0.0000	0.9583									0.0417
				0.0000	0.7407									0.2593
				0.0682	0.8182									0.1136
				0.0833	0.7917									0.1250
				0.0303	0.8788									0.0909
				0.0435	0.8261									0.1304
				0.0000	0.8649									0.1351
				0.0488	0.8049									0.1463
				0.0000	0.8529									0.1471
				0.0488	0.7073									0.2439
				0.0312	0.8125									0.1562
				0.0625	0.7812									0.1562
				0.0690	0.7931									0.1379
				0.0408	0.8571									0.1020
				0.0000	0.8478									0.1522
				0.1017	0.8305									0.0678
				0.0172	0.9138									0.0690
				0.0000	0.8795									0.1205
				0.0000	0.9091									0.0909
				0.0370	0.9074									0.0556
				0.0238	0.7857									0.1905
				0.0375	0.6335									0.3290
				0.0000	0.8500									0.1500
				0.0256	0.7436									0.2308
				0.0130	0.7403									0.2468
				0.0160	0.8960									0.0880
				0.0714	0.7500									0.1786
				0.0175	0.9298									0.0526
				0.0633	0.8734									0.0633
				0.0139	0.9167									0.0694
				0.0233	0.7907									0.1860
				0.0127	0.9114									0.0759
				0.0313	0.8281									0.1406
				0.0338	0.8937									0.0725
				0.0541	0.8514									0.0946
				0.0000	0.8718									0.1282
				0.0000	0.8000									0.2000
				0.0192	0.8269									0.1538
				0.0275	0.9266									0.0459
				0.0714	0.8095									0.1190
				0.0000	0.9811									0.0189
				0.0345	0.9138									0.0517
				0.0000	0.9155									0.0845
				0.0385	0.9038									0.0577
				0.0000	0.9697									0.0303
				0.0541	0.8378									0.1081
				0.0431	0.8534									0.1034
				0.0000	0.8333									0.1667
				0.0227	0.8864									0.0909
				0.0400	0.8800									0.0800
				0.0800	0.8800									0.0400
				0.0120	0.9157									0.0723
				0.0278	0.9306									0.0417
				0.0737	0.8316									0.0947
				0.0168	0.7479									0.2353
				0.0192	0.8654									0.1154
				0.0000	1.0000									0.0000
				0.0196	0.8824									0.0980
				0.0256	0.7949									0.1795
				0.1176	0.7794									0.1029
				0.0816	0.7959									0.1224
				0.0278	0.8889									0.0833
	0.4545	0.0909	0.4545
	0.4737	0.1447	0.3816
	0.2400	0.0400	0.7200
	0.7778	0.1481	0.0741
	0.6538	0.2308	0.1154
	0.2188	0.2969	0.4844
	0.1833	0.5500	0.2667
	0.7059	0.2059	0.0882
	0.5000	0.1154	0.3846
	0.4500	0.3000	0.2500
	0.1569	0.3529	0.4902
	0.1481	0.3333	0.5185
	0.1429	0.2381	0.6190
	0.3333	0.1111	0.5556
	0.3600	0.3200	0.3200
	0.0769	0.1795	0.7436
	0.7727	0.0606	0.1667
	0.4500	0.3500						0.2000
	0.8182	0.0909						0.0909
	0.6364	0.1364								0.2273
	0.0455		0.9318	0.0227
	0.2083		0.7917	0.0000
	0.0652		0.9348	0.0000
	0.1154		0.8462	0.0385
	0.1364		0.8636	0.0000
	0.1754		0.8246	0.0000
	0.1053		0.8947	0.0000
	0.0465		0.9302	0.0233
	0.0213		0.9787	0.0000
	0.0500		0.9500	0.0000
	0.0408		0.9388	0.0204
	0.0175		0.9825	0.0000
	0.0353		0.9529	0.0118
	0.2687		0.7164	0.0149
	0.1212		0.8333	0.0455
	0.2198		0.7473	0.0330
	0.0800		0.8800	0.0400
	0.0759		0.9241	0.0000
	0.0366		0.9634	0.0000
	0.0938		0.9063	0.0000
	0.0792		0.9010	0.0198
	0.1548		0.8214	0.0238
	0.0455		0.9091	0.0455
	0.1887		0.8113	0.0000
	0.0500		0.9000	0.0500
	0.2581		0.7097	0.0323
	0.1373		0.8431	0.0196
	0.0500		0.9500	0.0000
	0.0513		0.9231	0.0256
	0.1091		0.8909	0.0000
	0.0256		0.9744	0.0000
	0.2195		0.7805	0.0000
	0.0312		0.9687	0.0000
	0.4762		0.5238	0.0000
	0.0000		1.0000	0.0000
	0.2979		0.6596	0.0426
	0.0000		0.9722	0.0278
	0.6341		0.3171	0.0488
	0.1053		0.8947	0.0000
	0.0303		0.9697	0.0000
	0.0526		0.9474	0.0000
	0.0504		0.9496	0.0000
	0.0370		0.9259	0.0370
	0.0000		1.0000	0.0000
	0.2500		0.7500	0.0000
	0.1667		0.8333	0.0000
	0.1481		0.8148	0.0370
	0.0000		1.0000	0.0000
	0.0667		0.9333	0.0000
	0.1034		0.8966	0.0000
	0.3448		0.5517	0.1034
	0.0833		0.9167	0.0000
	0.1071		0.8929	0.0000
	0.1622		0.8378	0.0000
	0.1111		0.8571	0.0317
	0.0566		0.9434	0.0000
	0.0714		0.9286	0.0000
	0.0000		0.9773	0.0227
	0.3636		0.6250	0.0114
	0.1143		0.8857	0.0000
	0.1345		0.8538	0.0117
	0.0213		0.9787	0.0000
	0.7308		0.2692	0.0000
	0.0667		0.9333	0.0000
	0.0182		0.9818	0.0000
	0.0769		0.8846	0.0385
	0.4828		0.5000	0.0172
	0.0702		0.9298	0.0000
	0.0455		0.9545	0.0000
	0.1081		0.8649	0.0270
	0.1304		0.8261	0.0435
	0.0000		0.9859	0.0141
	0.0000		1.0000	0.0000
	0.1212		0.8788	0.0000
	0.1286		0.8429	0.0286
	0.4500	0.0167											0.5333
	0.3333	0.0081											0.6585
	0.5322	0.0258											0.4421
	0.8462	0.0000													0.1538
	0.8000	0.0615													0.1385
	0.9130	0.0870													0.0000
	0.7385	0.0462													0.2154
	0.5909	0.0303													0.3788
	0.8500	0.0000													0.1500
	0.7333	0.0833													0.1833
	0.8485	0.0404													0.1111
	0.9571	0.0286													0.0143
	0.9048	0.0476										0.0476
	0.8387	0.0968										0.0645
	0.8519	0.1481										0.0000
	0.9077	0.0308										0.0615
	0.9259	0.0370										0.0370
	0.9565	0.0217										0.0217
	0.9180	0.0000										0.0820
		0.0235											0.9294		0.0471
		0.0625											0.9167		0.0208
		0.0000											0.9465		0.0535
		0.0284											0.8369		0.1348
		0.0063											0.8931		0.1006
		0.0155											0.9380		0.0465
		0.0039											0.9569		0.0392
		0.0194											0.8932		0.0874
		0.1250											0.8333		0.0417
		0.0355											0.8629		0.1015
		0.0066											0.9279		0.0656
		0.0212											0.9101		0.0688
		0.0430											0.8710		0.0860
		0.1064											0.8085		0.0851
		0.0506											0.8371		0.1124
		0.0182											0.9455		0.0364
		0.0284											0.9005		0.0711
		0.0667											0.7167		0.2167
		0.0200											0.8600		0.1200
		0.0660											0.8302		0.1038
		0.0652											0.8696		0.0652
		0.0180											0.8919		0.0901
		0.0321											0.8910		0.0769
		0.0142											0.8720		0.1137
		0.0755											0.8868		0.0377
		0.0296											0.8947		0.0757
		0.0222											0.8800		0.0978
		0.0179											0.8571		0.1250
		0.0087											0.9236		0.0677
		0.0484											0.9194		0.0323
		0.0897											0.7692		0.1410
		0.0488											0.7805		0.1707
		0.0216											0.9243		0.0541
		0.0956											0.8309		0.0735
		0.0179											0.8239		0.1582
		0.0045											0.8688		0.1267
		0.0313											0.9115		0.0573
		0.0342											0.8882		0.0776
		0.0181											0.9217		0.0602
		0.0462											0.8615		0.0923
		0.0275											0.9066		0.0659
	0.2857								0.5238						0.1905
	0.6835								0.2152						0.1013
	0.3617								0.4681						0.1702
	0.0000		0.8000							0.2000
	0.7000		0.1600							0.1400
	0.2273		0.7727							0.0000
	0.3333		0.2222							0.4444
	0.5000		0.4348							0.0652
	0.1923		0.8077							0.0000
	0.2778		0.5556							0.1667
	0.0556		0.8611							0.0833
	0.5806		0.3871							0.0323
	0.7586		0.1724									0.0690
	0.8421		0.0921									0.0658
	0.8590		0.1282									0.0128
	0.9062		0.0937									0.0000
	0.7941		0.2059									0.0000
	0.8387		0.1290									0.0323
	0.7901		0.1975									0.0123
	0.8256		0.1628									0.0116
	0.9079		0.0921									0.0000
	0.7941		0.1863									0.0196
	0.9254		0.0746									0.0000
	0.8737		0.1053									0.0211
	0.8193		0.1446									0.0361
	0.8778		0.0556									0.0667
	0.7460		0.1746									0.0794
	0.7945		0.1712									0.0342
	0.8800		0.1000									0.0200
	0.8780		0.1138									0.0081
	0.7037		0.2222									0.0741
	0.9444		0.0333									0.0222
	0.9157		0.0843									0.0000
	0.8611		0.1111									0.0278
	0.5946		0.3243									0.0811
	0.7872		0.2128									0.0000
[truncated: 18,041 more rows]

## Sheet: Droplets (number of UMIs)
Individual droplets (number of UMIs)
AA	AC	AU	AG	CA	CC	CU	CG	UA	UC	UU	UG	GA	GC	GU	GG
															20
															26
															28
															34
															28
															35
															27
															25
															21
													84
													158
													40
													108
													223
													828
													68
													83
													158
													23
													108
													64
													76
													148
													101
													237
													40
													234
													105
													110
													890
													85
													95
													23
													115
													155
													82
													182
													73
													39
													105
													171
													45
													71
													152
													111
													98
													97
													98
													75
													102
													250
													91
													115
													382
													459
													83
													103
													96
													158
													274
													644
													164
													41
													104
													26
													25
													44
													1495
													122
													82
													411
													29
													41
													130
													26
													175
													203
													268
													77
													62
													223
													176
													118
													295
													56
													120
									72
									33
									21
									21
			24
												33
												25
												32
												28
												24
												26
	21
						3							61
						0							115
						0							47
						1							79
						1							104
						0							78
						1							37
						0							55
						2									89
						1									83
						4									64
						1									40
						0									70
						2									21
						1									42
	27		57
	31		4
	56		15
	19		11
	21		6
	12		18
	14		9
	24		6
	5		18
	17		6
	18		5
	23		1
	32		2
	44		2
	28		5
	4		19
	37		2
	2		31
	14		9
	25		2
	9		11
	11		12
	15		184
	78		11
	4		19
	22		4
	14		7
	20		5
	40		4
	27			3
	41			0
						2					70
						1					88
						2					117
						0					89
						0					85
						1					189
						0					29
						3					90
						2					139
						0					38
						1					26
						2					34
						2					20
						0					58
						0					112
						1					75
						0					43
						0					23
						1					31
						1					52
						0					47
						0					102
						1					73
						1					100
						0					41
						2					203
						0					46
						0					22
						0					26
						0					26
						0					27
						1					55
						0					26
						1					41
						0					36
						2					38
						0					33
						0					22
						1					57
						0					48
						0					86
						0					42
						0					25
						3					142
						1					307
						0					45
						2					52
						1					173
						4					94
						1					179
						2					46
						34					701
						0					88
						1					100
						0					33
						1					44
						1					106
						0					130
						1					100
						1					21
						0					53
						0					42
						0					90
						0					93
						0					55
						1					90
						3					113
						1					68
						0					24
						2					30
						8					589
						0					32
						3					282
						1					40
						0					66
						2					24
						0					48
						2					170
						0					26
						3					150
						1					76
						3					86
						1					109
						3					50
						0					39
						0					32
						1					62
						2					170
						2					50
						3					27
						0					39
						2					135
						3					108
						2					28
						13					28
						2					45
						1					225
						0					106
						5					157
						0					23
						1					82
						0					42
						1					66
						0					44
						1					48
						3					111
						0					44
						1					179
						2					29
						0					89
						0					67
						0					24
						0					32
						0					35
						1					26
						2					43
						0					22
						0					23
						1					74
						0					79
						1					81
						0					42
						1					77
						1					63
						0					44
						0					29
						0					50
						0					26
						1					113
						1					124
						0					70
						1					29
	55					1
								3				18
								1					54
								5					34
								0					108
								0					51
								1					133
								0					103
								2					71
								3					117
								0					38
								0					70
								0					148
								0					89
								4					697
								0					120
								1					55
								2					18
								0					37
								5					145
								3					130
								0					88
								1					22
								1					281
								1					81
								3					95
								2					150
								2					26
								0					63
								0					44
								0					93
								0					71
								1					77
								4					74
								0					126
								1					69
								0					49
								2					30
								0					132
								2					82
								1					80
								0					73
								3							20
								0							27
								2							23
								1							23
								10							17
								3							23
								3							19
								1	21
								3	40
						23				24
			59	0
			33	1
			39	0
			60	1
			40	2
			38	0
			56	0
			76	1
			33	0
			41	0
			32	1
			25	2
			150	0
			73	0
		10													11
		1													20
		7													14
		1													20
		20													54
		7													29
		7													16
		2													22
		2													21
		10													18
	30							1
			45			2
			20						4
			52							8
			19									4
			91									2
			33									3
			15										123
			9										98
			5										63
			17										113
			9										72
			34										257
			21											6
			27											1
			15											8
			12												10
			14												12
			16												5
			35												25
			15												8
			11												10
	27	1
	20	1
	20	1
				27		9
				42		16
				1									83
				3									86
				0									45
				2									29
				1									156
				1									170
				1									76
				1									89
				0									57
				2									50
				0									93
				0									278
				2									73
				0									49
				0									27
				0									157
				1									172
				2									99
				4									28
				1									21
				0									27
				1									63
				1									71
				0									58
				4									87
				3									90
				0									113
				0									94
				2									86
				3									162
				0									81
				0									46
				0									62
				0									130
				1									29
				0									100
		3											52
		9											223
		6											132
		4											81
		3											28
		2											169
		1											22
		5											161
		3											17
		0											37
		4											76
		4											155
		0											157
		9											23
		9											290
		2											81
		15											145
		2											79
		0											53
		8											108
		2											20
		4											40
		4											217
		7											144
		6											217
		1											48
		1											42
		1											201
		1											26
		8											48
		3											39
		3											56
		2											56
		1											253
		9											49
		5											32
		2											85
		1											68
		2											81
		1											205
		2											66
		3											59
		1											310
		4											327
		5											58
		3											95
									21	0
				0											35
				1											44
				0											64
				0											68
				0											57
				1											69
				1											350
				2											47
				0											53
				0											27
				2											79
				0											52
				0											22
				1											66
				2											48
				1											84
				0											54
				1											30
				0											24
				1											53
				1											36
				1											24
				1											39
				0											35
				0											29
				0											72
				0											36
				0											79
				1											20
				1											47
				1											43
				3											33
				0											26
				1											52
				1											44
				0											39
				0											36
				1											68
				0											27
				0											29
				1											79
				0											29
				1											76
				4											60
				0											29
				2											32
				0											66
				1											29
				0											62
	93												88
	70												45
	50												135
	74												40
	78												67
	36												19
	80												153
	148												140
	27												37
	46												80
	43												49
	71												131
	129												200
	45												54
	56												56
	119												100
	69												49
	66												96
	81												71
	83												88
	47												78
	67												42
	39												147
	51												124
	95												97
	66												37
	87												127
												2			19
												4			17
												3			49
												3			25
												4			21
												6			63
												7			20
												2			18
												2			48
												5			16
												0	102
												2	82
												3	108
												4	164
												4	131
												3	88
												1	69
												3	38
												4	158
												6	68
												1	126
												0	109
												1	55
												6	136
												1	106
												0	73
												3	96
												2	76
												1	243
												3	224
												2	26
												0	468
												2	184
												0	118
												2	128
												1	63
												8	156
												1	65
												2	124
												0	263
												3	102
												6	184
												0	99
												1	115
	64											4
	38											1
	45											0
	49											2
	38											2
	42											6
	22											2
	71											2
	36											1
	27											1
	79											1
	43											1
	36											2
	49											1
	50											0
	36											1
	84											3
	27											2
	33											2
	46											4
	35											3
	52											3
	75											2
	44											0
	42											1
	36											0
	56											1
	85											2
	51											5
	57											2
	59											1
	37											0
	42											2
	54											3
	52											1
	46											0
	51											2
	62											2
	26											3
	51											0
	68											1
	120											2
	39											1
	52											3
	53											2
	47											0
	99											3
	59											2
	99											0
	39											0
	76											4
	103											1
	20											0
	55											3
	31											4
	31											2
	29											1
	50											4
	72											0
	43											4
	40											1
	66											0
	29											6
	98											0
	41											2
	128											2
									28						3
									45						9
									57						13
									38						13
									59						12
									22						5
									33						9
									41						9
									39						9
									32						22
									86						10
									50						21
									14						11
									40						19
									43						22
									47						8
									24						11
									45						5
									24						17
									27						12
									39						33
									55						2
									78						17
									51						9
									17						6
									34						11
									28						10
									28						3
									18						4
									45						6
									30						6
									27						10
									31						6
		4	45
									82					4
									36					1
									40					1
									56					3
									75					2
									105					14
									29					1
									52					5
									44					4
									103					2
									38					4
									23					4
									61					8
									32					5
									42					5
									30					2
	21														5
	27														6
	28														9
	120														20
	34														9
	53														7
	66														8
	40														5
	59														10
	44														18
	52														4
	19														1
	22														4
	38														6
	34														10
	36														7
	21														16
	24														11
	33														8
	31														9
	18														3
	61														7
	29														8
	43														17
	37														10
	61														7
	35														8
	42														14
	65														15
	29														5
	64														11
	28														7
	42														7
	18														7
	32														9
	32														8
	41														7
	53														20
	19														9
	40														9
	48														14
	63														30
	36														8
	40														15
	70														17
										0					24
										9					71
													221		12
													130		7
													128		14
													297		24
													167		3
													69		13
													90		8
													216		18
													149		15
													204		14
													238		32
													346		24
													189		15
													124		11
													298		18
													75		14
													24		3
													437		33
													291		32
													417		44
													14		12
													59		11
													145		7
													154		22
													154		19
													16		13
													150		21
													85		14
													144		7
													112		7
													229		15
													472		34
													249		54
													205		9
													57		6
													362		11
													168		20
													110		15
													48		10
													373		39
													181		36
													100		11
													78		9
													276		27
													33		9
													188		11
													462		45
													425		41
													91		13
													305		36
													263		43
													304		15
													565		45
													43		13
													200		12
													111		52
													153		9
													268		35
													51		4
													87		18
													336		22
													68		4
													203		16
													94		15
													104		14
													44		3
													251		18
													373		30
													93		16
													87		9
													191		38
													195		12
													336		28
													86		17
													138		12
													142		21
													271		30
													205		17
													386		19
													225		20
													368		15
													74		21
													53		2
													98		4
													127		10
													63		23
													47		15
													282		22
													202		19
													24		3
													87		9
													87		12
													133		11
													38		14
													177		36
													93		3
													237		19
													275		28
										0			22
										0			108
										1			57
										0			23
										1			19
										0			54
										1			57
										1			22
										0			447
										2			40
										1			67
										0			78
										1			151
										3			60
										3			19
										1			42
										2			115
										2			104
										1			29
										1			27
										1			39
										0			93
										0			55
										1			203
										1			19
										0			109
										0			22
										4			88
										0			45
										1			154
										0			35
										0			30
										1			29
										0			27
										2			71
										4			20
										3			142
										0			31
										0			110
									27				163
									55				42
									32				56
									24				57
									30				38
									9				194
									46				116
									34				32
									19				93
									81				113
									44				115
									74				83
									23				70
									32				70
									14				9
									6				40
									41				109
									40				109
									34				111
									35				15
									45				96
									10				18
									41				98
									120				118
									41				86
									13				26
									149				269
									37				60
									32				49
									34				69
									22				23
													123	2
													129	10
													129	2
													90	4
													25	3
													86	4
													206	11
													110	4
													67	4
													76	1
													83	11
														5	28
														7	13
														2	20
														10	13
														9	14
														9	11
														8	16
														3	26
														6	16
														7	17
														9	23
	42													1
	66													6
	51													4
	62													9
	66													6
	52													8
	74													9
	45													4
	29													3
	26													0
	51													3
	51													1
	38													3
										1		24
										4		21
										0		22
										5		17
									37			9
									23			9
									21			0
									45			4
									32			3
									23			2
									56			17
									66			14
									42			8
									73			17
									35			5
									45			9
									57			5
									35			3
									5			29
									106			14
									51			11
									42			8
									47			7
									70			3
									43			3
									61			5
									32			6
									15			6
									42			6
									29			4
									31			5
									47			4
									151			27
									35			5
									52			9
									37			5
									53			6
									87			13
									43			11
									37			4
									22			3
									24			3
									41			7
									52			7
									29			7
									28			4
									46			5
									55			13
									38			8
									41			6
		1	17												7
			17										347		19
			13										175		16
			4										91		13
			19										410		37
			14										212		18
			16										145		15
			105	3		1
			65	0		0
			52	0		1
			32	1		1
			155	4		2
			137	0		1
			38	0		0
			19	0		3
			41	0		2
			63	0		1
			63	0		0
			80	1		4
			21	0		0
			91	1		1
			25	2				0
			20	0				1
			46	0				1
			41	1				0
			30									2			5
			17									1			7
			10									2			10
			12									5	34
			239			3				17
			29			5				1
			82			0				0
			15			2				4
			22	0								1
			29							1					10
			6	0									24
			4						23						19
			21						4			0
		3	10										75
			11					0							10
			7					0					91
			7					2					52
			32					1				5
			71			1					28
			67			4					45
			26			0					57
			38			1					18
			58			0					21
			16			3					3
			31			1					14
			29			3					12
			62			1					21
			70			2					43
			38			0					16
			39			1					27
			27			0					8
			80			0					57
			20			0					16
			20			2					68
			91			4					70
			53			1					27
			26			5					20
			38			0					10
			86			1					28
			33			0					5
			50	2						1
			43	0						1
	94									0		2
	35									2		7
	40									3		9
	26									0		0
	64									5		26
	21									0		3
	33									1		1
	109									0		2
	94	3												21
				0									20		9
				0									107		40
				1									221		87
				0									191		15
				0									30		0
				0									182		61
				0									115		42
				1									136		11
				2									139		8
				3									290		192
				0									90		84
				2									6		15
				1									127		55
				0									178		76
				1									116		59
				0									111		20
				2									209		84
				0									96		15
				1									494		170
				3									264		63
				0									110		59
				0									30		14
				2									205		51
				0									24		6
				3									119		68
				0									65		47
				0									80		9
				0									315		84
				0									134		21
				0									95		31
				0									109		49
				1									147		125
				0									31		15
				0									101		23
				0									155		58
				2									180		53
				0									251		21
				0									52	4
				2								2			27
				0								0			35
				2								1			18
				0								2			25
				0								1			40
				0								1			31
				2								5			36
				0								0			54
				0								2			39
				0								4			31
				0								1			25
				0								1			26
				2								0	85
				0								2	46
				0								0	29
				1								2	90
				2								5	153
				0								1	100
				0								1	85
				4								4	15
				1								0	104
				0								3	49
				1						1					26
				2						1					20
				0						0					45
				4						1					23
				0						2					38
				4						1					42
				6						2					26
				0						1			96
				4						1			19
				1						0			63
				1						1			151
				1						1			45
				2						2			62
				0						1			57
				3					6						14
				2					32						25
				1					19						5
				0					56						29
				2					45						23
				4					43					2
				1					20			5
				4					30			2
				2					29			4
				2					24			6
				2					28			2
				2					12			6
				1					31			6
				3					38			10
				4					15			2
				0					27			3
				1				0							19
				0				0							48
				0				0							28
				0				0							21
				2				2							25
				3				1							31
				3				0							28
				4				2							38
				2				0							50
				0				1							22
				0				1							88
				2				2							55
				1				17							24
				1				3					43
				6				7					235
				1				3					73
				0				1					39
				2				1					84
				0				3					37
				0				0					139
				3				0					169
				0				1					60
				0				0					102
				2				1					112
				2				1					44
				12				15				20
				2		2									48
				0		1									94
				0		0									83
				1		0									50
				0		0									71
				1		3									123
				1		1									58
				1		3									72
				1		2									26
				4		1									170
				1		2									54
				1		1									77
				2		1									152
				1		2									153
				0		0									114
				0		1									74
				3		2									73
				1		1									98
				1		0									34
				1		1									79
				0		0									34
				4		0									102
				0		3									36
				0		0									93
				0		2									131
				0		0									64
				1		0									20
				1		1									112
				2		3									169
				0		0									21
				1		1									110
				0		2									67
				0		1									85
				0		0									106
				1		0									109
				1		0									65
				1		2									82
				2		2									123
				4		3									160
				1		2									137
				0		0									42
				0		1									20
				1		0									53
				0		0									65
				2		0									167
				1		0									29
				2		3									59
				0		0									59
				1		0									56
				0		1									41
				3		0									76
				1		0									77
				15		3								29
				3		0							96
				0		0							48
				1		2							50
				2		1							101
				0		2							56
				1		1							49
				2		2							22
				2		0							110
				0		1							58
				0		0							66
				1		1							49
				0		0							33
				2		0							19
				2		2							44
				7		0							118
				1		1							40
				1		2							23
				1		0							87
				2		0							115
				0		1							113
				0		2							108
				0		2							226
				2		0							124
				2		3							97
				0		1							51
				0		1							25
				0		1							42
				2		1							158
				1		1							67
				0		0							321
				3		1							88
				3		2							188
				1		1							32
				1		1							128
				0		0							29
				1		3							56
				3		1					75
				1		0					57
				4		1					38
				2		1					24
				8		2					138
				2		0					169
				3		0					40
				3		2					16
				0		1					41
				7		0					19
				0		0					56
				4		0					52
				0		0					35
				4		0					25
				2		1					57
				5		2					84
				2		0					46
				5		2					103
				4		2					84
				1		0					47
				5		1					51
				3		0					43
				5		0					21
				1		1					34
				0		1					62
				4		1					90
				1		0					22
				7		1					102
				2		1					55
				2		1					80
				1		1					36
				1		0					48
				4		1					81
				3		0					72
				1		1					96
				3		0					74
				4		1					150
				2		2					39
				1		1					51
				1		0					27
				1		0					64
				0		2					43
				0		1					35
				5		1					77
				2		1					45
				1		0					34
				6		0					76
				1		1					116
				6		0					96
				1		0					24
				4		2					66
				6		2					101
				6		5					71
				3		0					38
				2		1					165
				2		0					72
				4		5					95
				3		1					202
				4		0					55
				1		1					67
				0		0					20
				4		1					100
				2		0					62
				3		0					108
				4		1					59
				3		1					52
				8		0					80
				2		1					43
				5		0					80
				0		0					62
				6		6					129
				7		2					198
				1		1					49
				3		1					75
				7		0					14
				7		1					107
				5		0					85
				0		0					31
				3		0					79
				6		0					69
				4		0					55
				8		0					38
				4		1					36
				0		1					43
				4		3					66
				4		7					20
				1		0					43
				3		0					67
				5		1					55
				4		0					62
				2		0					31
				4		1					79
				1		0					28
				9		3					67
				2		0					102
				0		1					31
				3		0					39
				2		0					73
				1		0					29
				2		0					71
				4		1					110
				7		0					91
				1		0					43
				4		0					20
				1		1					85
				0		1					44
				5		1					142
				2		2					62
				5		0					77
				6		0					88
				2		1					64
				1		0					55
				1		0					79
				2		2					95
				0		0					49
				1		0					29
				9		1					171
				0		0					35
				4		0					42
				0		0					27
				1		2					55
				1		0					33
				3		1					42
				0		0					37
				2		1					76
				5		5					98
				1		2					24
				2		1					40
				1		1					46
				9		1					77
				7		0					71
				0		1					35
				12		2					130
				8		1					74
				11		2					58
				1		2					23
				1		0					50
				1		0					54
				3		1					47
				1		0					44
				2		0					32
				1		0					47
				7		0					94
				1		0					40
				3		2					61
				5		2					120
				4		2					60
				0		0					31
				1		1					162
				1		0					28
				3		0					44
				6		0					91
				3		0					28
				0		0					43
				1		0					46
				1		0					19
				2		0					39
				0		0					85
				12		2					137
				2		0					42
				6		0					73
				4		0					87
				2		1					54
				7		0					86
				16		10				4
				15		5				0
				16		4				3
				20		3				1
				18		1				1
				16		5				3
				11		2				7
				17		1				3
				22		1			13
				11		2			8
				10		2			10
				15		3			3
				14		4			2
				15		1			7
				14		3			9
				20		4		7
				21		2		19
				14		2		4
				2	25									6
				3	36									7
				1	15									5
				0	43									2
				1	76									6
				3	65									9
				2	75									6
				1	18									3
				2	26									1
				2	70									6
				6	86									13
				3	41									5
				2	146									6
				3	77									3
				1	15									4
				5	43									4
				6	70									11
				5	48									10
				1	67									2
				0	165									15
				41	398									212
				1	53									0
				0	31									3
				12	195									28
				3	124									12
				2	65									8
				0	86									15
				1	33									5
				1	30									0
				2	58									6
				5	163									21
				7	231									27
				3	122									16
				2	35									1
				3	32									5
				3	81									18
				2	55									9
				1	48									8
				1	72									7
				0	34									2
				4	47									7
				4	110									14
				6	43									1
				2	22									3
				4	172									22
				11	59									13
				0	32									8
				2	54									7
				0	25									5
				2	71									9
				0	23									3
				3	28									3
				5	47									9
				1	30									3
				0	32									8
				2	74									5
				1	35									5
				4	44									5
				2	41									4
				3	60									12
				0	22									4
				1	41									7
				3	83									6
				1	24									9
				1	71									8
				1	117									11
				2	74									10
				3	45									9
				1	30									4
				2	37									9
				0	42									4
				4	38									3
				2	60									4
				1	63									8
				3	27									6
				1	54									9
				3	14									7
				1	44									8
				2	30									12
				0	50									3
				0	32									4
				7	201									16
				3	29									1
				3	29									9
				4	43									4
				1	68									8
				0	24									1
				2	49									6
				0	54									4
				0	34									1
				1	109									13
				1	69									11
				3	69									2
				0	31									2
				0	80									8
				7	23									3
				1	38									2
				3	68									2
				0	49									3
				3	86									10
				4	67									7
				6	129									14
				2	63									8
				20	360									95
				0	36									3
				1	35									2
				2	55									9
				0	20									2
				1	46									4
				0	56									3
				4	81									10
				7	202									32
				0	17									6
				2	50									8
				1	66									5
				1	59									7
				1	19									3
				4	79									10
				1	100									8
				2	34									4
				2	30									7
				4	53									5
				1	117									18
				2	51									3
				3	125									9
				3	38									8
				6	162									16
				1	48									9
				4	42									11
				4	61									7
				0	55									9
				0	60									9
				1	40									6
				1	27									5
				2	61									5
				0	64									7
				3	50									10
				5	90									13
				2	50									6
				2	90									4
				5	64									2
				2	109									17
				1	65									9
				5	46									8
				0	30									4
				14	108									11
				3	51									11
				2	33									4
				2	46									9
				3	26									3
				3	62									5
				1	39									6
				0	19									6
				1	38									6
				0	69									7
				4	131									12
				4	45									4
				2	113									14
				5	202									25
				0	74									8
				3	56									7
				1	23									7
				1	22									5
				2	16									5
				1	31									2
				2	50									9
				14	283									33
				2	38									2
				8	172									19
				1	28									8
				2	43									11
				3	79									7
				0	47									3
				1	65									6
				0	24									3
				3	74									9
				5	162									11
				0	33									1
				3	115									11
				221	1414									457
				9	29									14
				3	16									1
				0	85									3
				3	55									5
				0	68									7
				3	58									10
				5	161									10
				3	20									3
				2	51									8
				0	23									4
				3	62									11
				0	54									12
				4	34									6
				2	32									4
				1	27									4
				6	48									6
				2	68									10
				2	29									3
				2	84									17
				0	52									8
				5	47									3
				2	95									13
				16	216									34
				3	50									4
				5	59									8
				1	55									6
				1	69									7
				1	19									2
				0	54									8
				0	27									4
				7	114									26
				1	52									7
				0	48									6
				5	64									4
				2	92									23
				2	38									6
				0	34									8
				1	59									5
				1	50									7
				3	62									3
				4	138									39
				2	53									3
				4	35									18
				2	18									1
				2	36									1
				3	41									9
				3	41									3
				0	44									9
				2	22									3
				1	18									3
				0	36									4
				2	42									4
				4	67									5
				5	119									23
				1	63									9
				0	26									9
				15	231									118
				2	30									3
				2	47									8
				3	21									7
				0	53									8
				2	19									1
				0	19									1
				0	50									5
				3	25									4
				1	9									16
				13	131									19
				1	44									10
				0	77									8
				3	157									9
				1	45									6
				2	44									6
				4	38									6
				1	19									2
				9	288									36
				0	55									3
				7	111									11
				2	64									8
				3	50									7
				9	119									15
				78	947									397
				2	34									7
				2	32									3
				3	78									10
				2	31									7
				2	80									10
				3	72									7
				3	48									4
				2	28									1
				2	44									10
				2	57									10
				0	80									9
				2	39									6
				0	43									8
				4	21									3
				3	56									8
				1	44									6
				1	27									6
				0	20									4
				2	52									10
				0	32									4
				1	29									2
				7	102									12
				2	33									8
				0	46									2
				0	20									7
				3	36									5
				2	19									3
				2	58									6
				1	19									3
				0	32									5
				2	33									6
				0	87									15
				2	29									10
				1	26									5
				2	25									5
				4	46									8
				2	42									5
				0	39									7
				6	49									4
				1	53									4
				0	73									10
				0	60									6
				2	49									3
				1	33									8
				32	541									281
				0	17									3
				1	29									9
				1	57									19
				2	112									11
				2	21									5
				1	53									3
				5	69									5
				1	66									5
				1	34									8
				1	72									6
				2	53									9
				7	185									15
				4	63									7
				0	34									5
				0	24									6
				1	43									8
				3	101									5
				3	34									5
				0	52									1
				2	53									3
				0	65									6
				2	47									3
				0	32									1
				2	31									4
				5	99									12
				0	30									6
				1	39									4
				1	22									2
				2	22									1
				1	76									6
				2	67									3
				7	79									9
				2	89									28
				1	45									6
				0	42									0
				1	45									5
				1	31									7
				8	53									7
				4	39									6
				2	64									6
	10	2	10
	36	11	29
	6	1	18
	21	4	2
	17	6	3
	14	19	31
	11	33	16
	24	7	3
	13	3	10
	9	6	5
	8	18	25
	4	9	14
	3	5	13
	9	3	15
	9	8	8
	3	7	29
	51	4	11
	9	7						4
	18	2						2
	14	3								5
	2		41	1
	5		19	0
	3		43	0
	3		22	1
	3		19	0
	10		47	0
	4		34	0
	2		40	1
	2		92	0
	1		19	0
	2		46	1
	1		56	0
	3		81	1
	18		48	1
	8		55	3
	20		68	3
	2		22	1
	6		73	0
	3		79	0
	3		29	0
	8		91	2
	13		69	2
	1		20	1
	10		43	0
	1		18	1
	8		22	1
	7		43	1
	1		19	0
	2		36	1
	6		49	0
	2		76	0
	9		32	0
	1		31	0
	10		11	0
	0		78	0
	14		31	2
	0		35	1
	26		13	2
	8		68	0
	2		64	0
	3		54	0
	6		113	0
	1		25	1
	0		22	0
	8		24	0
	5		25	0
	4		22	1
	0		30	0
	3		42	0
	3		26	0
	10		16	3
	2		22	0
	3		25	0
	6		31	0
	7		54	2
	3		50	0
	3		39	0
	0		43	1
	32		55	1
	4		31	0
	23		146	2
	1		46	0
	19		7	0
	2		28	0
	1		54	0
	2		23	1
	28		29	1
	4		53	0
	2		42	0
	4		32	1
	3		19	1
	0		70	1
	0		22	0
	4		29	0
	9		59	2
	27	1											32
	41	1											81
	124	6											103
	22	0													4
	52	4													9
	42	4													0
	48	3													14
	39	2													25
	17	0													3
	44	5													11
	84	4													11
	67	2													1
	19	1										1
	26	3										2
	23	4										0
	59	2										4
	25	1										1
	44	1										1
	56	0										5
		2											79		4
		3											44		1
		0											425		24
		4											118		19
		1											142		16
		2											121		6
		1											244		10
		2											92		9
		3											20		1
		7											170		20
		2											283		20
		4											172		13
		4											81		8
		5											38		4
		9											149		20
		1											52		2
		6											190		15
		4											43		13
		2											86		12
		7											88		11
		3											40		3
		2											99		10
		5											139		12
		3											184		24
		4											47		2
		9											272		23
		5											198		22
		1											48		7
		4											423		31
		3											57		2
		7											60		11
		4											64		14
		4											171		10
		13											113		10
		6											276		53
		2											384		56
		6											175		11
		11											286		25
		3											153		10
		3											56		6
		5											165		12
	12								22						8
	54								17						8
	17								22						8
	0		24							6
	35		8							7
	5		17							0
	9		6							12
	23		20							3
	5		21							0
	10		20							6
	2		31							3
	18		12							1
	22		5									2
	64		7									5
	67		10									1
	87		9									0
	27		7									0
	52		8									2
	64		16									1
	71		14									1
	69		7									0
	81		19									2
	62		5									0
	83		10									2
	68		12									3
	79		5									6
	47		11									5
	116		25									5
	44		5									1
	108		14									1
	19		6									2
	85		3									2
	76		7									0
	93		12									3
	22		12									3
	74		20									0
[truncated: 18,041 more rows]
